# Supplementary material for: A new moradisaurine captorhinid reptile (Amniota: Eureptilia) from the upper Permian of India
Source: PeerJ. 2024 Nov 14;12:e18394. doi: 10.7717/peerj.18394 (PMC11569782; doi:10.7717/peerj.18394)
Supplement: Supplemental Information 1 — A character list, explaining new characters and character modifications. [file peerj-12-18394-s001.nex]

#NEXUS
[written Fri Jun 07 17:19:55 ADT 2024 by Mesquite  version 3.81 (build 955) at Seans-MacBook-Air.local/192.168.0.3]

BEGIN TAXA;
	TITLE Taxa;
	DIMENSIONS NTAX=24;
	TAXLABELS
		Protorothyris Paleothyris Thuringothyris Euconcordia Romeria_prima Romeria_texana Protocaptorhinus Rhiodenticulatus Saurorictus Ca._laticeps Ca._aguti Ca._magnus Labidosaurus Labidosaurikos Moradisaurus Rothianiscus Captorhinikos Gansurhinus Sumidadectes Reiszorhinus Opisthodontosaurus Rhodotheratus Tramuntanasaurus Indosauriscus 
	;

END;


BEGIN CHARACTERS;
	TITLE  'Matrix in file "Captorhinidae28.06.matrix"';
	DIMENSIONS  NCHAR=79;
	FORMAT DATATYPE = STANDARD RESPECTCASE GAP = - MISSING = ? SYMBOLS = "  0 1 2 3 4";
	CHARSTATELABELS 
		1 Premax_ventral,
		2 Premax_alary,
		3 Premax_dent,
		4 Max_outline,
		5 Max_tooth_pos,
		6 Max._tooth_no,
		7 Max_dental_field,
		8 Max._canine,
		9 Max_tooth_rows,
		10 Marginal_dentition,
		11 Max_double_row,
		12 Dental_wear,
		13 'Lacrimal-jugal suture',
		14 'Naso-lacrimal suture',
		15 Snout_shape,
		16 Antorb_cheek,
		17 'Prefrontal-nasal suture',
		18 Frontal_anterior_process,
		19 Jugal_subtermp,
		20 Jugal_anterior,
		21 Jugal_postorb_length,
		22 QJ_length,
		23 QJ_shape,
		24 QJ_dorsal_expansion,
		25 QJ_max_height,
		26 Temporal_lateral_expansion,
		27 'Parietal pf/po process',
		28 Pineal_position,
		29 Sculpturing,
		30 Supratemporal_orientation,
		31 ST._size,
		32 'ST-PP contact',
		33 Postparietal_contacts,
		34 'PP size/tabular',
		35 'PP-skull table',
		36 Skull_table_occipital_edge,
		37 Vomer_dentition,
		39 'Vomer-ptery contact',
		40 'Jugal/ectopterygoid',
		41 Pterygoid_pal_dent,
		42 TrFlPt_dentition,
		43 TrFlPt_shape,
		44 Suborb_foramen,
		45 Parasphenoid_cultriform,
		46 Parasph_dent,
		47 Parasphe_ventral_groove,
		48 Parasph_wing_size,
		49 Opisthotic_pop,
		50 POP_shape,
		51 Stapes_distal_process,
		52 Supraoccipital_slope,
		53 SO_lateral_asc._process,
		54 Occipital_Condyle_position,
		55 Exoccipital_lateral_process,
		56 Dentary_teeth,
		57 Dent_first_tooth_orientation,
		58 Dentary_lingual_shelf,
		59 Mandibular_shape,
		60 Mandibular_width,
		61 Mandible_posterior_shape,
		62 Mandible_lateral_shelf,
		63 Coronoid_ant._proc,
		64 Meckelian_foramen,
		65 Coronoid_posterodorsal,
		66 Retroarticular_process,
		67 Dorsal_vertebrae,
		68 Anterior_dorsal_centra,
		69 _Neural_spine_alternation,
		70 Sacral_ribs,
		71 Ilum,
		72 'Stylo-Zeugo shape',
		73 Humerus,
		74 Manus_and_pes_elements,
		75 4th_metatarsal_size,
		76 1st_metacarpal_length,
		77 Skull_length,
		78 Tibia_distal_end ; 
	MATRIX
	Protorothyris       000000000000000000000000000000000000000000000000000000000000000000?000?000??0??
	Paleothyris         00000000000000001000000100120000100000000000010?00000000000000???0000010001100?
	Thuringothyris      0000010100001001100101010001000000000000000100000000000??0000????0000??1011100?
	Euconcordia         0100110000001101100110??0001100011000?000001010?000000?00?0000???0??????????0??
	Romeria_prima       1111010000001000000011000010?00011001?0??0?100000010?0?1000000???0??11?1?1??1??
	Romeria_texana      111101000000??00100011000001?0001100100?00010?0?0?10?001000000???0??????????1??
	Protocaptorhinus    11110100000011000001110?001111000101???1?0010?0??01000??000000???11?1?1111??1??
	Rhiodenticulatus    1101010000001101100110110001???00101?101000100000?1?00010000001???11?1?111??00?
	Saurorictus         ?111110000001?001001001100101???010????????1???????0???10?0?????????????????0??
	Ca._laticeps        11111100010011000000101101011100010211020011101000100001100010100211110111001??
	Ca._aguti           111111101201110000011011010111000102110200111(0 1)100010000110001010021111011100101
	Ca._magnus          1111110001001100000110110101110001021102001?10100010000110001010?2111??111??10?
	Labidosaurus        111111010100101001111011010121010102110(1 3)00112010011111011011111111111201110120?
	Labidosaurikos      11111221331210100111101111112111011211111111201101111102?111110111??????????2?2
	Moradisaurus        1?11022033011?01??11001102?12?1???11111111122011111110121111111111??1??1?10?212
	Rothianiscus        1?1103112312??1????1????12?12?1????1111?1212?01????????2?1111????1311????1??2?2
	Captorhinikos       ?????1212302????????????????????????????000????????????2??????????2?1???????012
	Gansurhinus         1111122124001000111100111111?11110011113121???0?01?100120?11110?11?112?11???112
	Sumidadectes        1111112123011?00?0?0?????1?11?????????01001??0????1?11?2011111???121?211210?112
	Reiszorhinus        111101000000100000011001000110001101??????????????1000?100010?11?0??????????2??
	Opisthodontosaurus  ??01130003001?????00110?01011???????0?0200010010??1????0100001101011???110??0??
	Rhodotheratus       11001211130010011011000100111?2?11011???010?00001?0??0011000101?02?11???????0?1
	Tramuntanasaurus    1??012112401000?0110000001111?00?111????12?????????????1110011?0122?12?0??1?212
	Indosauriscus       1111130113?11101011110111210?0011111??1111?2?011110??10111111?10?2??????????0?2

;

END;
BEGIN TREES;
	Title 'Trees from "Captorhinidae28.06.matrix"';
	ID 018cb1a6e5b51;
	LINK Taxa = Taxa;
	TRANSLATE
[0] 		1 Protorothyris,
[1] 		2 Paleothyris,
[2] 		3 Thuringothyris,
[3] 		4 Euconcordia,
[4] 		5 Romeria_prima,
[5] 		6 Romeria_texana,
[6] 		7 Protocaptorhinus,
[7] 		8 Rhiodenticulatus,
[8] 		9 Saurorictus,
[9] 		10 Ca._laticeps,
[10] 		11 Ca._aguti,
[11] 		12 Ca._magnus,
[12] 		13 Labidosaurus,
[13] 		14 Labidosaurikos,
[14] 		15 Moradisaurus,
[15] 		16 Rothianiscus,
[16] 		17 Captorhinikos,
[17] 		18 Gansurhinus,
[18] 		19 Sumidadectes,
[19] 		20 Reiszorhinus,
[20] 		21 Opisthodontosaurus,
[21] 		22 Rhodotheratus,
[22] 		23 Tramuntanasaurus,
[23] 		24 Indosauriscus;
	TREE 'UNTITLED+++' = ((1,2),(3,(4,(8,(((5,6),20),(7,(9,(((10,(12,11)),21),(19,(13,(17,(14,(16,(15,18))))))))))))));

END;


BEGIN ASSUMPTIONS;
	OPTIONS DEFTYPE = unord PolyTcount = MINSTEPS;
	TYPESET * UNTITLED   =  unord:  1- 79;
TYPESET UNTITLED   =  unord:  1- 79;

END;

BEGIN MacClade;
	Version 4.0 87;
	LastModified -586187730;
	FileSettings editor '0' '0' '1' '1';
	Singles 000;
	Editor 00011001111111100100010010 '0' '24' Geneva '9' '100' '1' all;
	EditorPosition '87' '21' '643' '1611';
	TreeWindowPosition '46' '6' '711' '974';
	ListWindow Characters closed Geneva '9' '50' '10' '273' '352' 000;
	ListWindow Taxa closed Geneva '9' '50' '10' '276' '490' 100000000;
	ListWindow Trees closed Geneva '9' '50' '10' '276' '490';
	ListWindow TypeSets closed Geneva '9' '50' '10' '276' '490';
	ListWindow WtSets closed Geneva '9' '50' '10' '276' '490';
	ListWindow ExSets closed Geneva '9' '50' '10' '276' '490';
	ListWindow CharSets closed Geneva '9' '50' '10' '276' '490';
	ListWindow TaxSets closed Geneva '9' '50' '10' '276' '490';
	ListWindow CharPartitions closed Geneva '9' '50' '10' '276' '490';
	ListWindow CharPartNames closed Geneva '9' '50' '10' '276' '490';
	ListWindow WtSets closed Geneva '9' '50' '10' '276' '490';
	ChartWindowPosition '52' '30' '686' '964';
	StateNamesSymbols closed Geneva '9' '10' '50' '30' '148' '220';
	WindowOrder Data;
	OtherSymbols & / 00 ? -;
	Correlation '0' '0' '1000' '0' '0' 10011010;
	Salmo 00000001;
	EditorFile '2';
	ExportHTML _ MOSS '100' 110000;
	PrettyPrint 10;
	EditorToolsPosition '524' '75' '115' '165';
	TreeWindowProgram 10;
	TreeWindow 0000;
	Continuous '0' '3' 1;
	Calculations 0000001;
	SummaryMode '0' '0' 0;
	Charts Geneva '9' ( normal ) 0010;
	NexusOptions '0' '0' '50' 001011011;
	TipLabel '1';
	TreeFont Geneva '9' ( normal );
	TreeShape 1.0 1.0 0100;
	TraceLabels 0101;
	ChartColors '0' '0' '65535' '9' '0' 1;
	ChartBiggestSpot 1;
	ChartPercent 10;
	ChartBarWidth '10' 1;
	ChartVerticalAxis 10101;
	ChartMinMax '0';
	TraceAllChangesDisplay '1' 1;
	BarsOnBranchesDisplay '0' '0' '60000' '10000' '10000' '10000' '10000' '60000' '65000' '65000' '65000' '6' '1' 0000101;
	ContinuousBranchLabels 0;
	AllStatesBranchLabels 1;
	IndexNotation '2' 1;
	PrintTree 10.00 '2' '2' '2' '2' '2' '2' '2' '2' '2' '2' '2' Geneva '9' ( normal ) Geneva '10' ( normal ) Geneva '9' ( normal ) Geneva '9' ( normal ) Geneva '9' ( bold ) Geneva '9' ( normal ) Geneva '9' ( normal ) '0' '0' '0' '0' '0' '0' '0' '0' '0' '0' '0' '0' '0' '0' '0' '0' '0' '0' '0' '0' '0' '0' '0' '0' '0' '0' '0' '0' '0' '0' '1' '1' '1' '1' '0' '15' '-39' '4' '-40' '0' '1' '2' '1' '8' '0' '0' '0' '2' 1000111000000000000100000111000;
	MatchChar 00 .;
	EntryInterpretation 01;
	ColorOptions 00;
	TreeTools '0' '5' '4' '0' '10' '4' '0' 00100111111101110;
	EditorTools '0' '0' '0' '1000' '0' '0' '6' '3' '0' 100000101110001;
	PairAlign '2' '2' '3' '2' '1' '1' '2' '1' '3' 1010;
	BothTools '1';

END;
BEGIN MESQUITECHARMODELS;
	ProbModelSet * UNTITLED   =  'Mk1 (est.)':  1- 79;
END;

BEGIN TREES;
	Title 'Trees from Mesquite''s heuristic search';
	ID 018cb1a6e5bd2;
	LINK Taxa = Taxa;
	TRANSLATE
[0] 		1 Protorothyris,
[1] 		2 Paleothyris,
[2] 		3 Thuringothyris,
[3] 		4 Euconcordia,
[4] 		5 Romeria_prima,
[5] 		6 Romeria_texana,
[6] 		7 Protocaptorhinus,
[7] 		8 Rhiodenticulatus,
[8] 		9 Saurorictus,
[9] 		10 Ca._laticeps,
[10] 		11 Ca._aguti,
[11] 		12 Ca._magnus,
[12] 		13 Labidosaurus,
[13] 		14 Labidosaurikos,
[14] 		15 Moradisaurus,
[15] 		16 Rothianiscus,
[16] 		17 Captorhinikos,
[17] 		18 Gansurhinus,
[18] 		19 Sumidadectes,
[19] 		20 Reiszorhinus,
[20] 		21 Opisthodontosaurus,
[21] 		22 Rhodotheratus,
[22] 		23 Tramuntanasaurus,
[23] 		24 Indosauriscus;
	TREE 'Tree 1 from INCOMPLETE search (criterion: minimize Tree value using character matrix)+' = ((((21,(8,((7,(9,(((10,12),11),(13,(19,(17,((15,(18,16)),14))))))),(20,(6,5))))),4),3),(1,2));
	TREE 'Tree 2 from INCOMPLETE search (criterion: minimize Tree value using character matrix)+' = ((1,(((21,(8,((7,(9,(((10,12),11),(13,(19,(17,((15,(18,16)),14))))))),(20,(6,5))))),4),3)),2);
	TREE 'Tree 3 from INCOMPLETE search (criterion: minimize Tree value using character matrix)+' = (1,((((21,(8,((7,(9,(((10,12),11),(13,(19,(17,((15,(18,16)),14))))))),(20,(6,5))))),4),3),2));
	TREE 'Tree 4 from INCOMPLETE search (criterion: minimize Tree value using character matrix)+' = ((3,(1,2)),((21,(8,((7,(9,(((10,12),11),(13,(19,(17,((15,(18,16)),14))))))),(20,(6,5))))),4));
	TREE 'Tree 5 from INCOMPLETE search (criterion: minimize Tree value using character matrix)+' = (3,(((21,(8,((7,(9,(((10,12),11),(13,(19,(17,((15,(18,16)),14))))))),(20,(6,5))))),4),(1,2)));
	TREE 'Tree 6 from INCOMPLETE search (criterion: minimize Tree value using character matrix)+' = ((((21,(8,((7,(9,((13,(19,(17,((15,(18,16)),14)))),((10,12),11)))),(20,(6,5))))),4),3),(1,2));
	TREE 'Tree 7 from INCOMPLETE search (criterion: minimize Tree value using character matrix)+' = ((((21,(8,((7,(9,((13,(19,(17,((15,(18,16)),14)))),((10,12),11)))),(20,(6,5))))),4),3),(1,2));
	TREE 'Tree 8 from INCOMPLETE search (criterion: minimize Tree value using character matrix)+' = ((((21,(8,((7,(9,(((12,11),10),(13,(19,(17,((15,(18,16)),14))))))),(20,(6,5))))),4),3),(1,2));
	TREE 'Tree 9 from INCOMPLETE search (criterion: minimize Tree value using character matrix)+' = ((((21,(8,((7,(9,((12,(10,11)),(13,(19,(17,((15,(18,16)),14))))))),(20,(6,5))))),4),3),(1,2));
	TREE 'Tree 10 from INCOMPLETE search (criterion: minimize Tree value using character matrix)+' = ((((21,(8,((7,(9,(((10,12),11),(13,(19,(17,((15,(18,16)),14))))))),(20,(6,5))))),4),3),(1,2));
	TREE 'Tree 11 from INCOMPLETE search (criterion: minimize Tree value using character matrix)+' = ((((21,(8,((7,(9,(((10,12),11),(13,(19,(17,((15,(18,16)),14))))))),(20,(6,5))))),4),3),(1,2));
	TREE 'Tree 12 from INCOMPLETE search (criterion: minimize Tree value using character matrix)+' = ((((21,(8,((7,(9,(((10,12),11),(13,(19,(17,((15,(18,16)),14))))))),(20,(6,5))))),4),3),(1,2));
	TREE 'Tree 13 from INCOMPLETE search (criterion: minimize Tree value using character matrix)+' = ((((21,(8,((7,(9,(((10,12),11),(13,(19,(17,((15,(18,16)),14))))))),(20,(6,5))))),4),3),(1,2));
	TREE 'Tree 14 from INCOMPLETE search (criterion: minimize Tree value using character matrix)+' = ((1,(((21,(8,((7,(9,((13,(19,(17,((15,(18,16)),14)))),((10,12),11)))),(20,(6,5))))),4),3)),2);
	TREE 'Tree 15 from INCOMPLETE search (criterion: minimize Tree value using character matrix)+' = ((1,(((21,(8,((7,(9,((13,(19,(17,((15,(18,16)),14)))),((10,12),11)))),(20,(6,5))))),4),3)),2);
	TREE 'Tree 16 from INCOMPLETE search (criterion: minimize Tree value using character matrix)+' = ((1,(((21,(8,((7,(9,(((12,11),10),(13,(19,(17,((15,(18,16)),14))))))),(20,(6,5))))),4),3)),2);
	TREE 'Tree 17 from INCOMPLETE search (criterion: minimize Tree value using character matrix)+' = ((1,(((21,(8,((7,(9,((12,(10,11)),(13,(19,(17,((15,(18,16)),14))))))),(20,(6,5))))),4),3)),2);
	TREE 'Tree 18 from INCOMPLETE search (criterion: minimize Tree value using character matrix)+' = ((1,(((21,(8,((7,(9,(((10,12),11),(13,(19,(17,((15,(18,16)),14))))))),(20,(6,5))))),4),3)),2);
	TREE 'Tree 19 from INCOMPLETE search (criterion: minimize Tree value using character matrix)+' = ((1,(((21,(8,((7,(9,(((10,12),11),(13,(19,(17,((15,(18,16)),14))))))),(20,(6,5))))),4),3)),2);
	TREE 'Tree 20 from INCOMPLETE search (criterion: minimize Tree value using character matrix)+' = ((1,(((21,(8,((7,(9,(((10,12),11),(13,(19,(17,((15,(18,16)),14))))))),(20,(6,5))))),4),3)),2);
	TREE 'Tree 21 from INCOMPLETE search (criterion: minimize Tree value using character matrix)+' = ((1,(((21,(8,((7,(9,(((10,12),11),(13,(19,(17,((15,(18,16)),14))))))),(20,(6,5))))),4),3)),2);
	TREE 'Tree 22 from INCOMPLETE search (criterion: minimize Tree value using character matrix)+' = (1,((((21,(8,((7,(9,((13,(19,(17,((15,(18,16)),14)))),((10,12),11)))),(20,(6,5))))),4),3),2));
	TREE 'Tree 23 from INCOMPLETE search (criterion: minimize Tree value using character matrix)+' = (1,((((21,(8,((7,(9,((13,(19,(17,((15,(18,16)),14)))),((10,12),11)))),(20,(6,5))))),4),3),2));
	TREE 'Tree 24 from INCOMPLETE search (criterion: minimize Tree value using character matrix)+' = (1,((((21,(8,((7,(9,(((12,11),10),(13,(19,(17,((15,(18,16)),14))))))),(20,(6,5))))),4),3),2));
	TREE 'Tree 25 from INCOMPLETE search (criterion: minimize Tree value using character matrix)+' = (1,((((21,(8,((7,(9,((12,(10,11)),(13,(19,(17,((15,(18,16)),14))))))),(20,(6,5))))),4),3),2));
	TREE 'Tree 26 from INCOMPLETE search (criterion: minimize Tree value using character matrix)+' = (1,((((21,(8,((7,(9,(((10,12),11),(13,(19,(17,((15,(18,16)),14))))))),(20,(6,5))))),4),3),2));
	TREE 'Tree 27 from INCOMPLETE search (criterion: minimize Tree value using character matrix)+' = (1,((((21,(8,((7,(9,(((10,12),11),(13,(19,(17,((15,(18,16)),14))))))),(20,(6,5))))),4),3),2));
	TREE 'Tree 28 from INCOMPLETE search (criterion: minimize Tree value using character matrix)+' = (1,((((21,(8,((7,(9,(((10,12),11),(13,(19,(17,((15,(18,16)),14))))))),(20,(6,5))))),4),3),2));
	TREE 'Tree 29 from INCOMPLETE search (criterion: minimize Tree value using character matrix)+' = (1,((((21,(8,((7,(9,(((10,12),11),(13,(19,(17,((15,(18,16)),14))))))),(20,(6,5))))),4),3),2));
	TREE 'Tree 30 from INCOMPLETE search (criterion: minimize Tree value using character matrix)+' = (((21,(8,((7,(9,(((10,12),11),(13,(19,(17,((15,(18,16)),14))))))),(20,(6,5))))),(3,(1,2))),4);
	TREE 'Tree 31 from INCOMPLETE search (criterion: minimize Tree value using character matrix)+' = ((21,(8,((7,(9,(((10,12),11),(13,(19,(17,((15,(18,16)),14))))))),(20,(6,5))))),((3,(1,2)),4));
	TREE 'Tree 32 from INCOMPLETE search (criterion: minimize Tree value using character matrix)+' = ((3,(1,2)),((21,(8,((7,(9,((13,(19,(17,((15,(18,16)),14)))),((10,12),11)))),(20,(6,5))))),4));
	TREE 'Tree 33 from INCOMPLETE search (criterion: minimize Tree value using character matrix)+' = ((3,(1,2)),((21,(8,((7,(9,((13,(19,(17,((15,(18,16)),14)))),((10,12),11)))),(20,(6,5))))),4));
	TREE 'Tree 34 from INCOMPLETE search (criterion: minimize Tree value using character matrix)+' = ((3,(1,2)),((21,(8,((7,(9,(((12,11),10),(13,(19,(17,((15,(18,16)),14))))))),(20,(6,5))))),4));
	TREE 'Tree 35 from INCOMPLETE search (criterion: minimize Tree value using character matrix)+' = ((3,(1,2)),((21,(8,((7,(9,((12,(10,11)),(13,(19,(17,((15,(18,16)),14))))))),(20,(6,5))))),4));
	TREE 'Tree 36 from INCOMPLETE search (criterion: minimize Tree value using character matrix)+' = ((3,(1,2)),((21,(8,((7,(9,(((10,12),11),(13,(19,(17,((15,(18,16)),14))))))),(20,(6,5))))),4));
	TREE 'Tree 37 from INCOMPLETE search (criterion: minimize Tree value using character matrix)+' = ((3,(1,2)),((21,(8,((7,(9,(((10,12),11),(13,(19,(17,((15,(18,16)),14))))))),(20,(6,5))))),4));
	TREE 'Tree 38 from INCOMPLETE search (criterion: minimize Tree value using character matrix)+' = ((3,(1,2)),((21,(8,((7,(9,(((10,12),11),(13,(19,(17,((15,(18,16)),14))))))),(20,(6,5))))),4));
	TREE 'Tree 39 from INCOMPLETE search (criterion: minimize Tree value using character matrix)+' = ((3,(1,2)),((21,(8,((7,(9,(((10,12),11),(13,(19,(17,((15,(18,16)),14))))))),(20,(6,5))))),4));
	TREE 'Tree 40 from INCOMPLETE search (criterion: minimize Tree value using character matrix)+' = (3,(((21,(8,((7,(9,((13,(19,(17,((15,(18,16)),14)))),((10,12),11)))),(20,(6,5))))),4),(1,2)));
	TREE 'Tree 41 from INCOMPLETE search (criterion: minimize Tree value using character matrix)+' = (3,(((21,(8,((7,(9,((13,(19,(17,((15,(18,16)),14)))),((10,12),11)))),(20,(6,5))))),4),(1,2)));
	TREE 'Tree 42 from INCOMPLETE search (criterion: minimize Tree value using character matrix)+' = (3,(((21,(8,((7,(9,(((12,11),10),(13,(19,(17,((15,(18,16)),14))))))),(20,(6,5))))),4),(1,2)));
	TREE 'Tree 43 from INCOMPLETE search (criterion: minimize Tree value using character matrix)+' = (3,(((21,(8,((7,(9,((12,(10,11)),(13,(19,(17,((15,(18,16)),14))))))),(20,(6,5))))),4),(1,2)));
	TREE 'Tree 44 from INCOMPLETE search (criterion: minimize Tree value using character matrix)+' = (3,(((21,(8,((7,(9,(((10,12),11),(13,(19,(17,((15,(18,16)),14))))))),(20,(6,5))))),4),(1,2)));
	TREE 'Tree 45 from INCOMPLETE search (criterion: minimize Tree value using character matrix)+' = (3,(((21,(8,((7,(9,(((10,12),11),(13,(19,(17,((15,(18,16)),14))))))),(20,(6,5))))),4),(1,2)));
	TREE 'Tree 46 from INCOMPLETE search (criterion: minimize Tree value using character matrix)+' = (3,(((21,(8,((7,(9,(((10,12),11),(13,(19,(17,((15,(18,16)),14))))))),(20,(6,5))))),4),(1,2)));
	TREE 'Tree 47 from INCOMPLETE search (criterion: minimize Tree value using character matrix)+' = (3,(((21,(8,((7,(9,(((10,12),11),(13,(19,(17,((15,(18,16)),14))))))),(20,(6,5))))),4),(1,2)));
	TREE 'Tree 48 from INCOMPLETE search (criterion: minimize Tree value using character matrix)+' = ((((21,(8,((7,(9,((13,(19,(17,((15,(18,16)),14)))),(10,(12,11))))),(20,(6,5))))),4),3),(1,2));
	TREE 'Tree 49 from INCOMPLETE search (criterion: minimize Tree value using character matrix)+' = ((((21,(8,((7,(9,((13,(19,(17,((15,(18,16)),14)))),(12,(10,11))))),(20,(6,5))))),4),3),(1,2));
	TREE 'Tree 50 from INCOMPLETE search (criterion: minimize Tree value using character matrix)+' = ((((21,(8,((7,(9,((13,(19,(17,((15,(18,16)),14)))),(10,(12,11))))),(20,(6,5))))),4),3),(1,2));
	TREE 'Tree 51 from INCOMPLETE search (criterion: minimize Tree value using character matrix)+' = ((((21,(8,((7,(9,((13,(19,(17,((15,(18,16)),14)))),((12,11),10)))),(20,(6,5))))),4),3),(1,2));
	TREE 'Tree 52 from INCOMPLETE search (criterion: minimize Tree value using character matrix)+' = ((((21,(8,((7,(9,((13,(19,(17,((15,(18,16)),14)))),(12,(10,11))))),(20,(6,5))))),4),3),(1,2));
	TREE 'Tree 53 from INCOMPLETE search (criterion: minimize Tree value using character matrix)+' = ((((21,(8,((7,(9,((13,(19,(17,((15,(18,16)),14)))),((12,11),10)))),(20,(6,5))))),4),3),(1,2));
	TREE 'Tree 54 from INCOMPLETE search (criterion: minimize Tree value using character matrix)+' = ((((21,(8,((7,(9,((13,(19,(17,((15,(18,16)),14)))),(12,(10,11))))),(20,(6,5))))),4),3),(1,2));
	TREE 'Tree 55 from INCOMPLETE search (criterion: minimize Tree value using character matrix)+' = ((((21,(8,((7,(9,((13,(19,(17,((15,(18,16)),14)))),((10,11),12)))),(20,(6,5))))),4),3),(1,2));
	TREE 'Tree 56 from INCOMPLETE search (criterion: minimize Tree value using character matrix)+' = ((((21,(8,((7,(9,(((12,11),10),(13,(19,(17,((15,(18,16)),14))))))),(20,(6,5))))),4),3),(1,2));
	TREE 'Tree 57 from INCOMPLETE search (criterion: minimize Tree value using character matrix)+' = ((((21,(8,((7,(9,(((12,11),10),(13,(19,(17,((15,(18,16)),14))))))),(20,(6,5))))),4),3),(1,2));
	TREE 'Tree 58 from INCOMPLETE search (criterion: minimize Tree value using character matrix)+' = ((((21,(8,((7,(9,((12,(10,11)),(13,(19,(17,((15,(18,16)),14))))))),(20,(6,5))))),4),3),(1,2));
	TREE 'Tree 59 from INCOMPLETE search (criterion: minimize Tree value using character matrix)+' = ((((21,(8,((7,(9,((12,(10,11)),(13,(19,(17,((15,(18,16)),14))))))),(20,(6,5))))),4),3),(1,2));
	TREE 'Tree 60 from INCOMPLETE search (criterion: minimize Tree value using character matrix)+' = ((1,(((21,(8,((7,(9,((13,(19,(17,((15,(18,16)),14)))),(10,(12,11))))),(20,(6,5))))),4),3)),2);
	TREE 'Tree 61 from INCOMPLETE search (criterion: minimize Tree value using character matrix)+' = ((1,(((21,(8,((7,(9,((13,(19,(17,((15,(18,16)),14)))),(12,(10,11))))),(20,(6,5))))),4),3)),2);
	TREE 'Tree 62 from INCOMPLETE search (criterion: minimize Tree value using character matrix)+' = ((1,(((21,(8,((7,(9,((13,(19,(17,((15,(18,16)),14)))),(10,(12,11))))),(20,(6,5))))),4),3)),2);
	TREE 'Tree 63 from INCOMPLETE search (criterion: minimize Tree value using character matrix)+' = ((1,(((21,(8,((7,(9,((13,(19,(17,((15,(18,16)),14)))),((12,11),10)))),(20,(6,5))))),4),3)),2);
	TREE 'Tree 64 from INCOMPLETE search (criterion: minimize Tree value using character matrix)+' = ((1,(((21,(8,((7,(9,((13,(19,(17,((15,(18,16)),14)))),(12,(10,11))))),(20,(6,5))))),4),3)),2);
	TREE 'Tree 65 from INCOMPLETE search (criterion: minimize Tree value using character matrix)+' = ((1,(((21,(8,((7,(9,((13,(19,(17,((15,(18,16)),14)))),((12,11),10)))),(20,(6,5))))),4),3)),2);
	TREE 'Tree 66 from INCOMPLETE search (criterion: minimize Tree value using character matrix)+' = ((1,(((21,(8,((7,(9,((13,(19,(17,((15,(18,16)),14)))),(12,(10,11))))),(20,(6,5))))),4),3)),2);
	TREE 'Tree 67 from INCOMPLETE search (criterion: minimize Tree value using character matrix)+' = ((1,(((21,(8,((7,(9,((13,(19,(17,((15,(18,16)),14)))),((10,11),12)))),(20,(6,5))))),4),3)),2);
	TREE 'Tree 68 from INCOMPLETE search (criterion: minimize Tree value using character matrix)+' = ((1,(((21,(8,((7,(9,(((12,11),10),(13,(19,(17,((15,(18,16)),14))))))),(20,(6,5))))),4),3)),2);
	TREE 'Tree 69 from INCOMPLETE search (criterion: minimize Tree value using character matrix)+' = ((1,(((21,(8,((7,(9,(((12,11),10),(13,(19,(17,((15,(18,16)),14))))))),(20,(6,5))))),4),3)),2);
	TREE 'Tree 70 from INCOMPLETE search (criterion: minimize Tree value using character matrix)+' = ((1,(((21,(8,((7,(9,((12,(10,11)),(13,(19,(17,((15,(18,16)),14))))))),(20,(6,5))))),4),3)),2);
	TREE 'Tree 71 from INCOMPLETE search (criterion: minimize Tree value using character matrix)+' = ((1,(((21,(8,((7,(9,((12,(10,11)),(13,(19,(17,((15,(18,16)),14))))))),(20,(6,5))))),4),3)),2);
	TREE 'Tree 72 from INCOMPLETE search (criterion: minimize Tree value using character matrix)+' = (1,((((21,(8,((7,(9,((13,(19,(17,((15,(18,16)),14)))),(10,(12,11))))),(20,(6,5))))),4),3),2));
	TREE 'Tree 73 from INCOMPLETE search (criterion: minimize Tree value using character matrix)+' = (1,((((21,(8,((7,(9,((13,(19,(17,((15,(18,16)),14)))),(12,(10,11))))),(20,(6,5))))),4),3),2));
	TREE 'Tree 74 from INCOMPLETE search (criterion: minimize Tree value using character matrix)+' = (1,((((21,(8,((7,(9,((13,(19,(17,((15,(18,16)),14)))),(10,(12,11))))),(20,(6,5))))),4),3),2));
	TREE 'Tree 75 from INCOMPLETE search (criterion: minimize Tree value using character matrix)+' = (1,((((21,(8,((7,(9,((13,(19,(17,((15,(18,16)),14)))),((12,11),10)))),(20,(6,5))))),4),3),2));
	TREE 'Tree 76 from INCOMPLETE search (criterion: minimize Tree value using character matrix)+' = (1,((((21,(8,((7,(9,((13,(19,(17,((15,(18,16)),14)))),(12,(10,11))))),(20,(6,5))))),4),3),2));
	TREE 'Tree 77 from INCOMPLETE search (criterion: minimize Tree value using character matrix)+' = (1,((((21,(8,((7,(9,((13,(19,(17,((15,(18,16)),14)))),((12,11),10)))),(20,(6,5))))),4),3),2));
	TREE 'Tree 78 from INCOMPLETE search (criterion: minimize Tree value using character matrix)+' = (1,((((21,(8,((7,(9,((13,(19,(17,((15,(18,16)),14)))),(12,(10,11))))),(20,(6,5))))),4),3),2));
	TREE 'Tree 79 from INCOMPLETE search (criterion: minimize Tree value using character matrix)+' = (1,((((21,(8,((7,(9,((13,(19,(17,((15,(18,16)),14)))),((10,11),12)))),(20,(6,5))))),4),3),2));
	TREE 'Tree 80 from INCOMPLETE search (criterion: minimize Tree value using character matrix)+' = (1,((((21,(8,((7,(9,(((12,11),10),(13,(19,(17,((15,(18,16)),14))))))),(20,(6,5))))),4),3),2));
	TREE 'Tree 81 from INCOMPLETE search (criterion: minimize Tree value using character matrix)+' = (1,((((21,(8,((7,(9,(((12,11),10),(13,(19,(17,((15,(18,16)),14))))))),(20,(6,5))))),4),3),2));
	TREE 'Tree 82 from INCOMPLETE search (criterion: minimize Tree value using character matrix)+' = (1,((((21,(8,((7,(9,((12,(10,11)),(13,(19,(17,((15,(18,16)),14))))))),(20,(6,5))))),4),3),2));
	TREE 'Tree 83 from INCOMPLETE search (criterion: minimize Tree value using character matrix)+' = (1,((((21,(8,((7,(9,((12,(10,11)),(13,(19,(17,((15,(18,16)),14))))))),(20,(6,5))))),4),3),2));
	TREE 'Tree 84 from INCOMPLETE search (criterion: minimize Tree value using character matrix)+' = (((21,(8,((7,(9,((13,(19,(17,((15,(18,16)),14)))),((10,12),11)))),(20,(6,5))))),(3,(1,2))),4);
	TREE 'Tree 85 from INCOMPLETE search (criterion: minimize Tree value using character matrix)+' = (((21,(8,((7,(9,((13,(19,(17,((15,(18,16)),14)))),((10,12),11)))),(20,(6,5))))),(3,(1,2))),4);
	TREE 'Tree 86 from INCOMPLETE search (criterion: minimize Tree value using character matrix)+' = (((21,(8,((7,(9,(((12,11),10),(13,(19,(17,((15,(18,16)),14))))))),(20,(6,5))))),(3,(1,2))),4);
	TREE 'Tree 87 from INCOMPLETE search (criterion: minimize Tree value using character matrix)+' = (((21,(8,((7,(9,((12,(10,11)),(13,(19,(17,((15,(18,16)),14))))))),(20,(6,5))))),(3,(1,2))),4);
	TREE 'Tree 88 from INCOMPLETE search (criterion: minimize Tree value using character matrix)+' = (((21,(8,((7,(9,(((10,12),11),(13,(19,(17,((15,(18,16)),14))))))),(20,(6,5))))),(3,(1,2))),4);
	TREE 'Tree 89 from INCOMPLETE search (criterion: minimize Tree value using character matrix)+' = (((21,(8,((7,(9,(((10,12),11),(13,(19,(17,((15,(18,16)),14))))))),(20,(6,5))))),(3,(1,2))),4);
	TREE 'Tree 90 from INCOMPLETE search (criterion: minimize Tree value using character matrix)+' = (((21,(8,((7,(9,(((10,12),11),(13,(19,(17,((15,(18,16)),14))))))),(20,(6,5))))),(3,(1,2))),4);
	TREE 'Tree 91 from INCOMPLETE search (criterion: minimize Tree value using character matrix)+' = (((21,(8,((7,(9,(((10,12),11),(13,(19,(17,((15,(18,16)),14))))))),(20,(6,5))))),(3,(1,2))),4);
	TREE 'Tree 92 from INCOMPLETE search (criterion: minimize Tree value using character matrix)+' = (((8,((7,(9,(((10,12),11),(13,(19,(17,((15,(18,16)),14))))))),(20,(6,5)))),((3,(1,2)),4)),21);
	TREE 'Tree 93 from INCOMPLETE search (criterion: minimize Tree value using character matrix)+' = ((8,((7,(9,(((10,12),11),(13,(19,(17,((15,(18,16)),14))))))),(20,(6,5)))),(21,((3,(1,2)),4)));
	TREE 'Tree 94 from INCOMPLETE search (criterion: minimize Tree value using character matrix)+' = ((21,(8,((7,(9,((13,(19,(17,((15,(18,16)),14)))),((10,12),11)))),(20,(6,5))))),((3,(1,2)),4));
	TREE 'Tree 95 from INCOMPLETE search (criterion: minimize Tree value using character matrix)+' = ((21,(8,((7,(9,((13,(19,(17,((15,(18,16)),14)))),((10,12),11)))),(20,(6,5))))),((3,(1,2)),4));
	TREE 'Tree 96 from INCOMPLETE search (criterion: minimize Tree value using character matrix)+' = ((21,(8,((7,(9,(((12,11),10),(13,(19,(17,((15,(18,16)),14))))))),(20,(6,5))))),((3,(1,2)),4));
	TREE 'Tree 97 from INCOMPLETE search (criterion: minimize Tree value using character matrix)+' = ((21,(8,((7,(9,((12,(10,11)),(13,(19,(17,((15,(18,16)),14))))))),(20,(6,5))))),((3,(1,2)),4));
	TREE 'Tree 98 from INCOMPLETE search (criterion: minimize Tree value using character matrix)+' = ((21,(8,((7,(9,(((10,12),11),(13,(19,(17,((15,(18,16)),14))))))),(20,(6,5))))),((3,(1,2)),4));
	TREE 'Tree 99 from INCOMPLETE search (criterion: minimize Tree value using character matrix)+' = ((21,(8,((7,(9,(((10,12),11),(13,(19,(17,((15,(18,16)),14))))))),(20,(6,5))))),((3,(1,2)),4));
	TREE 'Tree 100 from INCOMPLETE search (criterion: minimize Tree value using character matrix)+' = ((21,(8,((7,(9,(((10,12),11),(13,(19,(17,((15,(18,16)),14))))))),(20,(6,5))))),((3,(1,2)),4));
	TREE 'Tree 101 from INCOMPLETE search (criterion: minimize Tree value using character matrix)+' = ((21,(8,((7,(9,(((10,12),11),(13,(19,(17,((15,(18,16)),14))))))),(20,(6,5))))),((3,(1,2)),4));
	TREE 'Tree 102 from INCOMPLETE search (criterion: minimize Tree value using character matrix)+' = ((3,(1,2)),((21,(8,((7,(9,((13,(19,(17,((15,(18,16)),14)))),(10,(12,11))))),(20,(6,5))))),4));
	TREE 'Tree 103 from INCOMPLETE search (criterion: minimize Tree value using character matrix)+' = ((3,(1,2)),((21,(8,((7,(9,((13,(19,(17,((15,(18,16)),14)))),(12,(10,11))))),(20,(6,5))))),4));
	TREE 'Tree 104 from INCOMPLETE search (criterion: minimize Tree value using character matrix)+' = ((3,(1,2)),((21,(8,((7,(9,((13,(19,(17,((15,(18,16)),14)))),(10,(12,11))))),(20,(6,5))))),4));
	TREE 'Tree 105 from INCOMPLETE search (criterion: minimize Tree value using character matrix)+' = ((3,(1,2)),((21,(8,((7,(9,((13,(19,(17,((15,(18,16)),14)))),((12,11),10)))),(20,(6,5))))),4));
	TREE 'Tree 106 from INCOMPLETE search (criterion: minimize Tree value using character matrix)+' = ((3,(1,2)),((21,(8,((7,(9,((13,(19,(17,((15,(18,16)),14)))),(12,(10,11))))),(20,(6,5))))),4));
	TREE 'Tree 107 from INCOMPLETE search (criterion: minimize Tree value using character matrix)+' = ((3,(1,2)),((21,(8,((7,(9,((13,(19,(17,((15,(18,16)),14)))),((12,11),10)))),(20,(6,5))))),4));
	TREE 'Tree 108 from INCOMPLETE search (criterion: minimize Tree value using character matrix)+' = ((3,(1,2)),((21,(8,((7,(9,((13,(19,(17,((15,(18,16)),14)))),(12,(10,11))))),(20,(6,5))))),4));
	TREE 'Tree 109 from INCOMPLETE search (criterion: minimize Tree value using character matrix)+' = ((3,(1,2)),((21,(8,((7,(9,((13,(19,(17,((15,(18,16)),14)))),((10,11),12)))),(20,(6,5))))),4));
	TREE 'Tree 110 from INCOMPLETE search (criterion: minimize Tree value using character matrix)+' = ((3,(1,2)),((21,(8,((7,(9,(((12,11),10),(13,(19,(17,((15,(18,16)),14))))))),(20,(6,5))))),4));
	TREE 'Tree 111 from INCOMPLETE search (criterion: minimize Tree value using character matrix)+' = ((3,(1,2)),((21,(8,((7,(9,(((12,11),10),(13,(19,(17,((15,(18,16)),14))))))),(20,(6,5))))),4));
	TREE 'Tree 112 from INCOMPLETE search (criterion: minimize Tree value using character matrix)+' = ((3,(1,2)),((21,(8,((7,(9,((12,(10,11)),(13,(19,(17,((15,(18,16)),14))))))),(20,(6,5))))),4));
	TREE 'Tree 113 from INCOMPLETE search (criterion: minimize Tree value using character matrix)+' = ((3,(1,2)),((21,(8,((7,(9,((12,(10,11)),(13,(19,(17,((15,(18,16)),14))))))),(20,(6,5))))),4));
	TREE 'Tree 114 from INCOMPLETE search (criterion: minimize Tree value using character matrix)+' = (3,(((21,(8,((7,(9,((13,(19,(17,((15,(18,16)),14)))),(10,(12,11))))),(20,(6,5))))),4),(1,2)));
	TREE 'Tree 115 from INCOMPLETE search (criterion: minimize Tree value using character matrix)+' = (3,(((21,(8,((7,(9,((13,(19,(17,((15,(18,16)),14)))),(12,(10,11))))),(20,(6,5))))),4),(1,2)));
	TREE 'Tree 116 from INCOMPLETE search (criterion: minimize Tree value using character matrix)+' = (3,(((21,(8,((7,(9,((13,(19,(17,((15,(18,16)),14)))),(10,(12,11))))),(20,(6,5))))),4),(1,2)));
	TREE 'Tree 117 from INCOMPLETE search (criterion: minimize Tree value using character matrix)+' = (3,(((21,(8,((7,(9,((13,(19,(17,((15,(18,16)),14)))),((12,11),10)))),(20,(6,5))))),4),(1,2)));
	TREE 'Tree 118 from INCOMPLETE search (criterion: minimize Tree value using character matrix)+' = (3,(((21,(8,((7,(9,((13,(19,(17,((15,(18,16)),14)))),(12,(10,11))))),(20,(6,5))))),4),(1,2)));
	TREE 'Tree 119 from INCOMPLETE search (criterion: minimize Tree value using character matrix)+' = (3,(((21,(8,((7,(9,((13,(19,(17,((15,(18,16)),14)))),((12,11),10)))),(20,(6,5))))),4),(1,2)));
	TREE 'Tree 120 from INCOMPLETE search (criterion: minimize Tree value using character matrix)+' = (3,(((21,(8,((7,(9,((13,(19,(17,((15,(18,16)),14)))),(12,(10,11))))),(20,(6,5))))),4),(1,2)));
	TREE 'Tree 121 from INCOMPLETE search (criterion: minimize Tree value using character matrix)+' = (3,(((21,(8,((7,(9,((13,(19,(17,((15,(18,16)),14)))),((10,11),12)))),(20,(6,5))))),4),(1,2)));
	TREE 'Tree 122 from INCOMPLETE search (criterion: minimize Tree value using character matrix)+' = (3,(((21,(8,((7,(9,(((12,11),10),(13,(19,(17,((15,(18,16)),14))))))),(20,(6,5))))),4),(1,2)));
	TREE 'Tree 123 from INCOMPLETE search (criterion: minimize Tree value using character matrix)+' = (3,(((21,(8,((7,(9,(((12,11),10),(13,(19,(17,((15,(18,16)),14))))))),(20,(6,5))))),4),(1,2)));
	TREE 'Tree 124 from INCOMPLETE search (criterion: minimize Tree value using character matrix)+' = (3,(((21,(8,((7,(9,((12,(10,11)),(13,(19,(17,((15,(18,16)),14))))))),(20,(6,5))))),4),(1,2)));
	TREE 'Tree 125 from INCOMPLETE search (criterion: minimize Tree value using character matrix)+' = (3,(((21,(8,((7,(9,((12,(10,11)),(13,(19,(17,((15,(18,16)),14))))))),(20,(6,5))))),4),(1,2)));
	TREE 'Tree 126 from INCOMPLETE search (criterion: minimize Tree value using character matrix)+' = (((21,(8,((7,(9,((13,(19,(17,((15,(18,16)),14)))),(10,(12,11))))),(20,(6,5))))),(3,(1,2))),4);
	TREE 'Tree 127 from INCOMPLETE search (criterion: minimize Tree value using character matrix)+' = (((21,(8,((7,(9,((13,(19,(17,((15,(18,16)),14)))),(12,(10,11))))),(20,(6,5))))),(3,(1,2))),4);
	TREE 'Tree 128 from INCOMPLETE search (criterion: minimize Tree value using character matrix)+' = (((21,(8,((7,(9,((13,(19,(17,((15,(18,16)),14)))),(10,(12,11))))),(20,(6,5))))),(3,(1,2))),4);
	TREE 'Tree 129 from INCOMPLETE search (criterion: minimize Tree value using character matrix)+' = (((21,(8,((7,(9,((13,(19,(17,((15,(18,16)),14)))),((12,11),10)))),(20,(6,5))))),(3,(1,2))),4);
	TREE 'Tree 130 from INCOMPLETE search (criterion: minimize Tree value using character matrix)+' = (((21,(8,((7,(9,((13,(19,(17,((15,(18,16)),14)))),(12,(10,11))))),(20,(6,5))))),(3,(1,2))),4);
	TREE 'Tree 131 from INCOMPLETE search (criterion: minimize Tree value using character matrix)+' = (((21,(8,((7,(9,((13,(19,(17,((15,(18,16)),14)))),((12,11),10)))),(20,(6,5))))),(3,(1,2))),4);
	TREE 'Tree 132 from INCOMPLETE search (criterion: minimize Tree value using character matrix)+' = (((21,(8,((7,(9,((13,(19,(17,((15,(18,16)),14)))),(12,(10,11))))),(20,(6,5))))),(3,(1,2))),4);
	TREE 'Tree 133 from INCOMPLETE search (criterion: minimize Tree value using character matrix)+' = (((21,(8,((7,(9,((13,(19,(17,((15,(18,16)),14)))),((10,11),12)))),(20,(6,5))))),(3,(1,2))),4);
	TREE 'Tree 134 from INCOMPLETE search (criterion: minimize Tree value using character matrix)+' = (((21,(8,((7,(9,(((12,11),10),(13,(19,(17,((15,(18,16)),14))))))),(20,(6,5))))),(3,(1,2))),4);
	TREE 'Tree 135 from INCOMPLETE search (criterion: minimize Tree value using character matrix)+' = (((21,(8,((7,(9,(((12,11),10),(13,(19,(17,((15,(18,16)),14))))))),(20,(6,5))))),(3,(1,2))),4);
	TREE 'Tree 136 from INCOMPLETE search (criterion: minimize Tree value using character matrix)+' = (((21,(8,((7,(9,((12,(10,11)),(13,(19,(17,((15,(18,16)),14))))))),(20,(6,5))))),(3,(1,2))),4);
	TREE 'Tree 137 from INCOMPLETE search (criterion: minimize Tree value using character matrix)+' = (((21,(8,((7,(9,((12,(10,11)),(13,(19,(17,((15,(18,16)),14))))))),(20,(6,5))))),(3,(1,2))),4);
	TREE 'Tree 138 from INCOMPLETE search (criterion: minimize Tree value using character matrix)+' = (((8,((7,(9,((13,(19,(17,((15,(18,16)),14)))),((10,12),11)))),(20,(6,5)))),((3,(1,2)),4)),21);
	TREE 'Tree 139 from INCOMPLETE search (criterion: minimize Tree value using character matrix)+' = (((8,((7,(9,((13,(19,(17,((15,(18,16)),14)))),((10,12),11)))),(20,(6,5)))),((3,(1,2)),4)),21);
	TREE 'Tree 140 from INCOMPLETE search (criterion: minimize Tree value using character matrix)+' = (((8,((7,(9,(((12,11),10),(13,(19,(17,((15,(18,16)),14))))))),(20,(6,5)))),((3,(1,2)),4)),21);
	TREE 'Tree 141 from INCOMPLETE search (criterion: minimize Tree value using character matrix)+' = (((8,((7,(9,((12,(10,11)),(13,(19,(17,((15,(18,16)),14))))))),(20,(6,5)))),((3,(1,2)),4)),21);
	TREE 'Tree 142 from INCOMPLETE search (criterion: minimize Tree value using character matrix)+' = (((8,((7,(9,(((10,12),11),(13,(19,(17,((15,(18,16)),14))))))),(20,(6,5)))),((3,(1,2)),4)),21);
	TREE 'Tree 143 from INCOMPLETE search (criterion: minimize Tree value using character matrix)+' = (((8,((7,(9,(((10,12),11),(13,(19,(17,((15,(18,16)),14))))))),(20,(6,5)))),((3,(1,2)),4)),21);
	TREE 'Tree 144 from INCOMPLETE search (criterion: minimize Tree value using character matrix)+' = (((8,((7,(9,(((10,12),11),(13,(19,(17,((15,(18,16)),14))))))),(20,(6,5)))),((3,(1,2)),4)),21);
	TREE 'Tree 145 from INCOMPLETE search (criterion: minimize Tree value using character matrix)+' = (((8,((7,(9,(((10,12),11),(13,(19,(17,((15,(18,16)),14))))))),(20,(6,5)))),((3,(1,2)),4)),21);
	TREE 'Tree 146 from INCOMPLETE search (criterion: minimize Tree value using character matrix)+' = ((((7,(9,(((10,12),11),(13,(19,(17,((15,(18,16)),14))))))),(20,(6,5))),(21,((3,(1,2)),4))),8);
	TREE 'Tree 147 from INCOMPLETE search (criterion: minimize Tree value using character matrix)+' = (((7,(9,(((10,12),11),(13,(19,(17,((15,(18,16)),14))))))),(20,(6,5))),(8,(21,((3,(1,2)),4))));
	TREE 'Tree 148 from INCOMPLETE search (criterion: minimize Tree value using character matrix)+' = ((8,((7,(9,((13,(19,(17,((15,(18,16)),14)))),((10,12),11)))),(20,(6,5)))),(21,((3,(1,2)),4)));
	TREE 'Tree 149 from INCOMPLETE search (criterion: minimize Tree value using character matrix)+' = ((8,((7,(9,((13,(19,(17,((15,(18,16)),14)))),((10,12),11)))),(20,(6,5)))),(21,((3,(1,2)),4)));
	TREE 'Tree 150 from INCOMPLETE search (criterion: minimize Tree value using character matrix)+' = ((8,((7,(9,(((12,11),10),(13,(19,(17,((15,(18,16)),14))))))),(20,(6,5)))),(21,((3,(1,2)),4)));
	TREE 'Tree 151 from INCOMPLETE search (criterion: minimize Tree value using character matrix)+' = ((8,((7,(9,((12,(10,11)),(13,(19,(17,((15,(18,16)),14))))))),(20,(6,5)))),(21,((3,(1,2)),4)));
	TREE 'Tree 152 from INCOMPLETE search (criterion: minimize Tree value using character matrix)+' = ((8,((7,(9,(((10,12),11),(13,(19,(17,((15,(18,16)),14))))))),(20,(6,5)))),(21,((3,(1,2)),4)));
	TREE 'Tree 153 from INCOMPLETE search (criterion: minimize Tree value using character matrix)+' = ((8,((7,(9,(((10,12),11),(13,(19,(17,((15,(18,16)),14))))))),(20,(6,5)))),(21,((3,(1,2)),4)));
	TREE 'Tree 154 from INCOMPLETE search (criterion: minimize Tree value using character matrix)+' = ((8,((7,(9,(((10,12),11),(13,(19,(17,((15,(18,16)),14))))))),(20,(6,5)))),(21,((3,(1,2)),4)));
	TREE 'Tree 155 from INCOMPLETE search (criterion: minimize Tree value using character matrix)+' = ((8,((7,(9,(((10,12),11),(13,(19,(17,((15,(18,16)),14))))))),(20,(6,5)))),(21,((3,(1,2)),4)));
	TREE 'Tree 156 from INCOMPLETE search (criterion: minimize Tree value using character matrix)+' = ((21,(8,((7,(9,((13,(19,(17,((15,(18,16)),14)))),(10,(12,11))))),(20,(6,5))))),((3,(1,2)),4));
	TREE 'Tree 157 from INCOMPLETE search (criterion: minimize Tree value using character matrix)+' = ((21,(8,((7,(9,((13,(19,(17,((15,(18,16)),14)))),(12,(10,11))))),(20,(6,5))))),((3,(1,2)),4));
	TREE 'Tree 158 from INCOMPLETE search (criterion: minimize Tree value using character matrix)+' = ((21,(8,((7,(9,((13,(19,(17,((15,(18,16)),14)))),(10,(12,11))))),(20,(6,5))))),((3,(1,2)),4));
	TREE 'Tree 159 from INCOMPLETE search (criterion: minimize Tree value using character matrix)+' = ((21,(8,((7,(9,((13,(19,(17,((15,(18,16)),14)))),((12,11),10)))),(20,(6,5))))),((3,(1,2)),4));
	TREE 'Tree 160 from INCOMPLETE search (criterion: minimize Tree value using character matrix)+' = ((21,(8,((7,(9,((13,(19,(17,((15,(18,16)),14)))),(12,(10,11))))),(20,(6,5))))),((3,(1,2)),4));
	TREE 'Tree 161 from INCOMPLETE search (criterion: minimize Tree value using character matrix)+' = ((21,(8,((7,(9,((13,(19,(17,((15,(18,16)),14)))),((12,11),10)))),(20,(6,5))))),((3,(1,2)),4));
	TREE 'Tree 162 from INCOMPLETE search (criterion: minimize Tree value using character matrix)+' = ((21,(8,((7,(9,((13,(19,(17,((15,(18,16)),14)))),(12,(10,11))))),(20,(6,5))))),((3,(1,2)),4));
	TREE 'Tree 163 from INCOMPLETE search (criterion: minimize Tree value using character matrix)+' = ((21,(8,((7,(9,((13,(19,(17,((15,(18,16)),14)))),((10,11),12)))),(20,(6,5))))),((3,(1,2)),4));
	TREE 'Tree 164 from INCOMPLETE search (criterion: minimize Tree value using character matrix)+' = ((21,(8,((7,(9,(((12,11),10),(13,(19,(17,((15,(18,16)),14))))))),(20,(6,5))))),((3,(1,2)),4));
	TREE 'Tree 165 from INCOMPLETE search (criterion: minimize Tree value using character matrix)+' = ((21,(8,((7,(9,(((12,11),10),(13,(19,(17,((15,(18,16)),14))))))),(20,(6,5))))),((3,(1,2)),4));
	TREE 'Tree 166 from INCOMPLETE search (criterion: minimize Tree value using character matrix)+' = ((21,(8,((7,(9,((12,(10,11)),(13,(19,(17,((15,(18,16)),14))))))),(20,(6,5))))),((3,(1,2)),4));
	TREE 'Tree 167 from INCOMPLETE search (criterion: minimize Tree value using character matrix)+' = ((21,(8,((7,(9,((12,(10,11)),(13,(19,(17,((15,(18,16)),14))))))),(20,(6,5))))),((3,(1,2)),4));
	TREE 'Tree 168 from INCOMPLETE search (criterion: minimize Tree value using character matrix)+' = (((8,((7,(9,((13,(19,(17,((15,(18,16)),14)))),(10,(12,11))))),(20,(6,5)))),((3,(1,2)),4)),21);
	TREE 'Tree 169 from INCOMPLETE search (criterion: minimize Tree value using character matrix)+' = (((8,((7,(9,((13,(19,(17,((15,(18,16)),14)))),(12,(10,11))))),(20,(6,5)))),((3,(1,2)),4)),21);
	TREE 'Tree 170 from INCOMPLETE search (criterion: minimize Tree value using character matrix)+' = (((8,((7,(9,((13,(19,(17,((15,(18,16)),14)))),(10,(12,11))))),(20,(6,5)))),((3,(1,2)),4)),21);
	TREE 'Tree 171 from INCOMPLETE search (criterion: minimize Tree value using character matrix)+' = (((8,((7,(9,((13,(19,(17,((15,(18,16)),14)))),((12,11),10)))),(20,(6,5)))),((3,(1,2)),4)),21);
	TREE 'Tree 172 from INCOMPLETE search (criterion: minimize Tree value using character matrix)+' = (((8,((7,(9,((13,(19,(17,((15,(18,16)),14)))),(12,(10,11))))),(20,(6,5)))),((3,(1,2)),4)),21);
	TREE 'Tree 173 from INCOMPLETE search (criterion: minimize Tree value using character matrix)+' = (((8,((7,(9,((13,(19,(17,((15,(18,16)),14)))),((12,11),10)))),(20,(6,5)))),((3,(1,2)),4)),21);
	TREE 'Tree 174 from INCOMPLETE search (criterion: minimize Tree value using character matrix)+' = (((8,((7,(9,((13,(19,(17,((15,(18,16)),14)))),(12,(10,11))))),(20,(6,5)))),((3,(1,2)),4)),21);
	TREE 'Tree 175 from INCOMPLETE search (criterion: minimize Tree value using character matrix)+' = (((8,((7,(9,((13,(19,(17,((15,(18,16)),14)))),((10,11),12)))),(20,(6,5)))),((3,(1,2)),4)),21);
	TREE 'Tree 176 from INCOMPLETE search (criterion: minimize Tree value using character matrix)+' = (((8,((7,(9,(((12,11),10),(13,(19,(17,((15,(18,16)),14))))))),(20,(6,5)))),((3,(1,2)),4)),21);
	TREE 'Tree 177 from INCOMPLETE search (criterion: minimize Tree value using character matrix)+' = (((8,((7,(9,(((12,11),10),(13,(19,(17,((15,(18,16)),14))))))),(20,(6,5)))),((3,(1,2)),4)),21);
	TREE 'Tree 178 from INCOMPLETE search (criterion: minimize Tree value using character matrix)+' = (((8,((7,(9,((12,(10,11)),(13,(19,(17,((15,(18,16)),14))))))),(20,(6,5)))),((3,(1,2)),4)),21);
	TREE 'Tree 179 from INCOMPLETE search (criterion: minimize Tree value using character matrix)+' = (((8,((7,(9,((12,(10,11)),(13,(19,(17,((15,(18,16)),14))))))),(20,(6,5)))),((3,(1,2)),4)),21);
	TREE 'Tree 180 from INCOMPLETE search (criterion: minimize Tree value using character matrix)+' = ((((7,(9,((13,(19,(17,((15,(18,16)),14)))),((10,12),11)))),(20,(6,5))),(21,((3,(1,2)),4))),8);
	TREE 'Tree 181 from INCOMPLETE search (criterion: minimize Tree value using character matrix)+' = ((((7,(9,((13,(19,(17,((15,(18,16)),14)))),((10,12),11)))),(20,(6,5))),(21,((3,(1,2)),4))),8);
	TREE 'Tree 182 from INCOMPLETE search (criterion: minimize Tree value using character matrix)+' = ((((7,(9,(((12,11),10),(13,(19,(17,((15,(18,16)),14))))))),(20,(6,5))),(21,((3,(1,2)),4))),8);
	TREE 'Tree 183 from INCOMPLETE search (criterion: minimize Tree value using character matrix)+' = ((((7,(9,((12,(10,11)),(13,(19,(17,((15,(18,16)),14))))))),(20,(6,5))),(21,((3,(1,2)),4))),8);
	TREE 'Tree 184 from INCOMPLETE search (criterion: minimize Tree value using character matrix)+' = ((((7,(9,(((10,12),11),(13,(19,(17,((15,(18,16)),14))))))),(20,(6,5))),(21,((3,(1,2)),4))),8);
	TREE 'Tree 185 from INCOMPLETE search (criterion: minimize Tree value using character matrix)+' = ((((7,(9,(((10,12),11),(13,(19,(17,((15,(18,16)),14))))))),(20,(6,5))),(21,((3,(1,2)),4))),8);
	TREE 'Tree 186 from INCOMPLETE search (criterion: minimize Tree value using character matrix)+' = ((((7,(9,(((10,12),11),(13,(19,(17,((15,(18,16)),14))))))),(20,(6,5))),(21,((3,(1,2)),4))),8);
	TREE 'Tree 187 from INCOMPLETE search (criterion: minimize Tree value using character matrix)+' = ((((7,(9,(((10,12),11),(13,(19,(17,((15,(18,16)),14))))))),(20,(6,5))),(21,((3,(1,2)),4))),8);
	TREE 'Tree 188 from INCOMPLETE search (criterion: minimize Tree value using character matrix)+' = (((20,(6,5)),(8,(21,((3,(1,2)),4)))),(7,(9,(((10,12),11),(13,(19,(17,((15,(18,16)),14))))))));
	TREE 'Tree 189 from INCOMPLETE search (criterion: minimize Tree value using character matrix)+' = ((20,(6,5)),((7,(9,(((10,12),11),(13,(19,(17,((15,(18,16)),14))))))),(8,(21,((3,(1,2)),4)))));
	TREE 'Tree 190 from INCOMPLETE search (criterion: minimize Tree value using character matrix)+' = (((7,(9,((13,(19,(17,((15,(18,16)),14)))),((10,12),11)))),(20,(6,5))),(8,(21,((3,(1,2)),4))));
	TREE 'Tree 191 from INCOMPLETE search (criterion: minimize Tree value using character matrix)+' = (((7,(9,((13,(19,(17,((15,(18,16)),14)))),((10,12),11)))),(20,(6,5))),(8,(21,((3,(1,2)),4))));
	TREE 'Tree 192 from INCOMPLETE search (criterion: minimize Tree value using character matrix)+' = (((7,(9,(((12,11),10),(13,(19,(17,((15,(18,16)),14))))))),(20,(6,5))),(8,(21,((3,(1,2)),4))));
	TREE 'Tree 193 from INCOMPLETE search (criterion: minimize Tree value using character matrix)+' = (((7,(9,((12,(10,11)),(13,(19,(17,((15,(18,16)),14))))))),(20,(6,5))),(8,(21,((3,(1,2)),4))));
	TREE 'Tree 194 from INCOMPLETE search (criterion: minimize Tree value using character matrix)+' = (((7,(9,(((10,12),11),(13,(19,(17,((15,(18,16)),14))))))),(20,(6,5))),(8,(21,((3,(1,2)),4))));
	TREE 'Tree 195 from INCOMPLETE search (criterion: minimize Tree value using character matrix)+' = (((7,(9,(((10,12),11),(13,(19,(17,((15,(18,16)),14))))))),(20,(6,5))),(8,(21,((3,(1,2)),4))));
	TREE 'Tree 196 from INCOMPLETE search (criterion: minimize Tree value using character matrix)+' = (((7,(9,(((10,12),11),(13,(19,(17,((15,(18,16)),14))))))),(20,(6,5))),(8,(21,((3,(1,2)),4))));
	TREE 'Tree 197 from INCOMPLETE search (criterion: minimize Tree value using character matrix)+' = (((7,(9,(((10,12),11),(13,(19,(17,((15,(18,16)),14))))))),(20,(6,5))),(8,(21,((3,(1,2)),4))));
	TREE 'Tree 198 from INCOMPLETE search (criterion: minimize Tree value using character matrix)+' = ((8,((7,(9,((13,(19,(17,((15,(18,16)),14)))),(10,(12,11))))),(20,(6,5)))),(21,((3,(1,2)),4)));
	TREE 'Tree 199 from INCOMPLETE search (criterion: minimize Tree value using character matrix)+' = ((8,((7,(9,((13,(19,(17,((15,(18,16)),14)))),(12,(10,11))))),(20,(6,5)))),(21,((3,(1,2)),4)));
	TREE 'Tree 200 from INCOMPLETE search (criterion: minimize Tree value using character matrix)+' = ((8,((7,(9,((13,(19,(17,((15,(18,16)),14)))),(10,(12,11))))),(20,(6,5)))),(21,((3,(1,2)),4)));
	TREE 'Tree 201 from INCOMPLETE search (criterion: minimize Tree value using character matrix)+' = ((8,((7,(9,((13,(19,(17,((15,(18,16)),14)))),((12,11),10)))),(20,(6,5)))),(21,((3,(1,2)),4)));
	TREE 'Tree 202 from INCOMPLETE search (criterion: minimize Tree value using character matrix)+' = ((8,((7,(9,((13,(19,(17,((15,(18,16)),14)))),(12,(10,11))))),(20,(6,5)))),(21,((3,(1,2)),4)));
	TREE 'Tree 203 from INCOMPLETE search (criterion: minimize Tree value using character matrix)+' = ((8,((7,(9,((13,(19,(17,((15,(18,16)),14)))),((12,11),10)))),(20,(6,5)))),(21,((3,(1,2)),4)));
	TREE 'Tree 204 from INCOMPLETE search (criterion: minimize Tree value using character matrix)+' = ((8,((7,(9,((13,(19,(17,((15,(18,16)),14)))),(12,(10,11))))),(20,(6,5)))),(21,((3,(1,2)),4)));
	TREE 'Tree 205 from INCOMPLETE search (criterion: minimize Tree value using character matrix)+' = ((8,((7,(9,((13,(19,(17,((15,(18,16)),14)))),((10,11),12)))),(20,(6,5)))),(21,((3,(1,2)),4)));
	TREE 'Tree 206 from INCOMPLETE search (criterion: minimize Tree value using character matrix)+' = ((8,((7,(9,(((12,11),10),(13,(19,(17,((15,(18,16)),14))))))),(20,(6,5)))),(21,((3,(1,2)),4)));
	TREE 'Tree 207 from INCOMPLETE search (criterion: minimize Tree value using character matrix)+' = ((8,((7,(9,(((12,11),10),(13,(19,(17,((15,(18,16)),14))))))),(20,(6,5)))),(21,((3,(1,2)),4)));
	TREE 'Tree 208 from INCOMPLETE search (criterion: minimize Tree value using character matrix)+' = ((8,((7,(9,((12,(10,11)),(13,(19,(17,((15,(18,16)),14))))))),(20,(6,5)))),(21,((3,(1,2)),4)));
	TREE 'Tree 209 from INCOMPLETE search (criterion: minimize Tree value using character matrix)+' = ((8,((7,(9,((12,(10,11)),(13,(19,(17,((15,(18,16)),14))))))),(20,(6,5)))),(21,((3,(1,2)),4)));
	TREE 'Tree 210 from INCOMPLETE search (criterion: minimize Tree value using character matrix)+' = ((((7,(9,((13,(19,(17,((15,(18,16)),14)))),(10,(12,11))))),(20,(6,5))),(21,((3,(1,2)),4))),8);
	TREE 'Tree 211 from INCOMPLETE search (criterion: minimize Tree value using character matrix)+' = ((((7,(9,((13,(19,(17,((15,(18,16)),14)))),(12,(10,11))))),(20,(6,5))),(21,((3,(1,2)),4))),8);
	TREE 'Tree 212 from INCOMPLETE search (criterion: minimize Tree value using character matrix)+' = ((((7,(9,((13,(19,(17,((15,(18,16)),14)))),(10,(12,11))))),(20,(6,5))),(21,((3,(1,2)),4))),8);
	TREE 'Tree 213 from INCOMPLETE search (criterion: minimize Tree value using character matrix)+' = ((((7,(9,((13,(19,(17,((15,(18,16)),14)))),((12,11),10)))),(20,(6,5))),(21,((3,(1,2)),4))),8);
	TREE 'Tree 214 from INCOMPLETE search (criterion: minimize Tree value using character matrix)+' = ((((7,(9,((13,(19,(17,((15,(18,16)),14)))),(12,(10,11))))),(20,(6,5))),(21,((3,(1,2)),4))),8);
	TREE 'Tree 215 from INCOMPLETE search (criterion: minimize Tree value using character matrix)+' = ((((7,(9,((13,(19,(17,((15,(18,16)),14)))),((12,11),10)))),(20,(6,5))),(21,((3,(1,2)),4))),8);
	TREE 'Tree 216 from INCOMPLETE search (criterion: minimize Tree value using character matrix)+' = ((((7,(9,((13,(19,(17,((15,(18,16)),14)))),(12,(10,11))))),(20,(6,5))),(21,((3,(1,2)),4))),8);
	TREE 'Tree 217 from INCOMPLETE search (criterion: minimize Tree value using character matrix)+' = ((((7,(9,((13,(19,(17,((15,(18,16)),14)))),((10,11),12)))),(20,(6,5))),(21,((3,(1,2)),4))),8);
	TREE 'Tree 218 from INCOMPLETE search (criterion: minimize Tree value using character matrix)+' = ((((7,(9,(((12,11),10),(13,(19,(17,((15,(18,16)),14))))))),(20,(6,5))),(21,((3,(1,2)),4))),8);
	TREE 'Tree 219 from INCOMPLETE search (criterion: minimize Tree value using character matrix)+' = ((((7,(9,(((12,11),10),(13,(19,(17,((15,(18,16)),14))))))),(20,(6,5))),(21,((3,(1,2)),4))),8);
	TREE 'Tree 220 from INCOMPLETE search (criterion: minimize Tree value using character matrix)+' = ((((7,(9,((12,(10,11)),(13,(19,(17,((15,(18,16)),14))))))),(20,(6,5))),(21,((3,(1,2)),4))),8);
	TREE 'Tree 221 from INCOMPLETE search (criterion: minimize Tree value using character matrix)+' = ((((7,(9,((12,(10,11)),(13,(19,(17,((15,(18,16)),14))))))),(20,(6,5))),(21,((3,(1,2)),4))),8);
	TREE 'Tree 222 from INCOMPLETE search (criterion: minimize Tree value using character matrix)+' = ((7,((20,(6,5)),(8,(21,((3,(1,2)),4))))),(9,(((10,12),11),(13,(19,(17,((15,(18,16)),14)))))));
	TREE 'Tree 223 from INCOMPLETE search (criterion: minimize Tree value using character matrix)+' = (7,(((20,(6,5)),(8,(21,((3,(1,2)),4)))),(9,(((10,12),11),(13,(19,(17,((15,(18,16)),14))))))));
	TREE 'Tree 224 from INCOMPLETE search (criterion: minimize Tree value using character matrix)+' = (((20,(6,5)),(8,(21,((3,(1,2)),4)))),(7,(9,((13,(19,(17,((15,(18,16)),14)))),((10,12),11)))));
	TREE 'Tree 225 from INCOMPLETE search (criterion: minimize Tree value using character matrix)+' = (((20,(6,5)),(8,(21,((3,(1,2)),4)))),(7,(9,((13,(19,(17,((15,(18,16)),14)))),((10,12),11)))));
	TREE 'Tree 226 from INCOMPLETE search (criterion: minimize Tree value using character matrix)+' = (((20,(6,5)),(8,(21,((3,(1,2)),4)))),(7,(9,(((12,11),10),(13,(19,(17,((15,(18,16)),14))))))));
	TREE 'Tree 227 from INCOMPLETE search (criterion: minimize Tree value using character matrix)+' = (((20,(6,5)),(8,(21,((3,(1,2)),4)))),(7,(9,((12,(10,11)),(13,(19,(17,((15,(18,16)),14))))))));
	TREE 'Tree 228 from INCOMPLETE search (criterion: minimize Tree value using character matrix)+' = (((20,(6,5)),(8,(21,((3,(1,2)),4)))),(7,(9,(((10,12),11),(13,(19,(17,((15,(18,16)),14))))))));
	TREE 'Tree 229 from INCOMPLETE search (criterion: minimize Tree value using character matrix)+' = (((20,(6,5)),(8,(21,((3,(1,2)),4)))),(7,(9,(((10,12),11),(13,(19,(17,((15,(18,16)),14))))))));
	TREE 'Tree 230 from INCOMPLETE search (criterion: minimize Tree value using character matrix)+' = (((20,(6,5)),(8,(21,((3,(1,2)),4)))),(7,(9,(((10,12),11),(13,(19,(17,((15,(18,16)),14))))))));
	TREE 'Tree 231 from INCOMPLETE search (criterion: minimize Tree value using character matrix)+' = (((20,(6,5)),(8,(21,((3,(1,2)),4)))),(7,(9,(((10,12),11),(13,(19,(17,((15,(18,16)),14))))))));
	TREE 'Tree 232 from INCOMPLETE search (criterion: minimize Tree value using character matrix)+' = (((6,5),((7,(9,(((10,12),11),(13,(19,(17,((15,(18,16)),14))))))),(8,(21,((3,(1,2)),4))))),20);
	TREE 'Tree 233 from INCOMPLETE search (criterion: minimize Tree value using character matrix)+' = ((6,5),(20,((7,(9,(((10,12),11),(13,(19,(17,((15,(18,16)),14))))))),(8,(21,((3,(1,2)),4))))));
	TREE 'Tree 234 from INCOMPLETE search (criterion: minimize Tree value using character matrix)+' = ((20,(6,5)),((7,(9,((13,(19,(17,((15,(18,16)),14)))),((10,12),11)))),(8,(21,((3,(1,2)),4)))));
	TREE 'Tree 235 from INCOMPLETE search (criterion: minimize Tree value using character matrix)+' = ((20,(6,5)),((7,(9,((13,(19,(17,((15,(18,16)),14)))),((10,12),11)))),(8,(21,((3,(1,2)),4)))));
	TREE 'Tree 236 from INCOMPLETE search (criterion: minimize Tree value using character matrix)+' = ((20,(6,5)),((7,(9,(((12,11),10),(13,(19,(17,((15,(18,16)),14))))))),(8,(21,((3,(1,2)),4)))));
	TREE 'Tree 237 from INCOMPLETE search (criterion: minimize Tree value using character matrix)+' = ((20,(6,5)),((7,(9,((12,(10,11)),(13,(19,(17,((15,(18,16)),14))))))),(8,(21,((3,(1,2)),4)))));
	TREE 'Tree 238 from INCOMPLETE search (criterion: minimize Tree value using character matrix)+' = ((20,(6,5)),((7,(9,(((10,12),11),(13,(19,(17,((15,(18,16)),14))))))),(8,(21,((3,(1,2)),4)))));
	TREE 'Tree 239 from INCOMPLETE search (criterion: minimize Tree value using character matrix)+' = ((20,(6,5)),((7,(9,(((10,12),11),(13,(19,(17,((15,(18,16)),14))))))),(8,(21,((3,(1,2)),4)))));
	TREE 'Tree 240 from INCOMPLETE search (criterion: minimize Tree value using character matrix)+' = ((20,(6,5)),((7,(9,(((10,12),11),(13,(19,(17,((15,(18,16)),14))))))),(8,(21,((3,(1,2)),4)))));
	TREE 'Tree 241 from INCOMPLETE search (criterion: minimize Tree value using character matrix)+' = ((20,(6,5)),((7,(9,(((10,12),11),(13,(19,(17,((15,(18,16)),14))))))),(8,(21,((3,(1,2)),4)))));
	TREE 'Tree 242 from INCOMPLETE search (criterion: minimize Tree value using character matrix)+' = (((7,(9,((13,(19,(17,((15,(18,16)),14)))),(10,(12,11))))),(20,(6,5))),(8,(21,((3,(1,2)),4))));
	TREE 'Tree 243 from INCOMPLETE search (criterion: minimize Tree value using character matrix)+' = (((7,(9,((13,(19,(17,((15,(18,16)),14)))),(12,(10,11))))),(20,(6,5))),(8,(21,((3,(1,2)),4))));
	TREE 'Tree 244 from INCOMPLETE search (criterion: minimize Tree value using character matrix)+' = (((7,(9,((13,(19,(17,((15,(18,16)),14)))),(10,(12,11))))),(20,(6,5))),(8,(21,((3,(1,2)),4))));
	TREE 'Tree 245 from INCOMPLETE search (criterion: minimize Tree value using character matrix)+' = (((7,(9,((13,(19,(17,((15,(18,16)),14)))),((12,11),10)))),(20,(6,5))),(8,(21,((3,(1,2)),4))));
	TREE 'Tree 246 from INCOMPLETE search (criterion: minimize Tree value using character matrix)+' = (((7,(9,((13,(19,(17,((15,(18,16)),14)))),(12,(10,11))))),(20,(6,5))),(8,(21,((3,(1,2)),4))));
	TREE 'Tree 247 from INCOMPLETE search (criterion: minimize Tree value using character matrix)+' = (((7,(9,((13,(19,(17,((15,(18,16)),14)))),((12,11),10)))),(20,(6,5))),(8,(21,((3,(1,2)),4))));
	TREE 'Tree 248 from INCOMPLETE search (criterion: minimize Tree value using character matrix)+' = (((7,(9,((13,(19,(17,((15,(18,16)),14)))),(12,(10,11))))),(20,(6,5))),(8,(21,((3,(1,2)),4))));
	TREE 'Tree 249 from INCOMPLETE search (criterion: minimize Tree value using character matrix)+' = (((7,(9,((13,(19,(17,((15,(18,16)),14)))),((10,11),12)))),(20,(6,5))),(8,(21,((3,(1,2)),4))));
	TREE 'Tree 250 from INCOMPLETE search (criterion: minimize Tree value using character matrix)+' = (((7,(9,(((12,11),10),(13,(19,(17,((15,(18,16)),14))))))),(20,(6,5))),(8,(21,((3,(1,2)),4))));
	TREE 'Tree 251 from INCOMPLETE search (criterion: minimize Tree value using character matrix)+' = (((7,(9,(((12,11),10),(13,(19,(17,((15,(18,16)),14))))))),(20,(6,5))),(8,(21,((3,(1,2)),4))));
	TREE 'Tree 252 from INCOMPLETE search (criterion: minimize Tree value using character matrix)+' = (((7,(9,((12,(10,11)),(13,(19,(17,((15,(18,16)),14))))))),(20,(6,5))),(8,(21,((3,(1,2)),4))));
	TREE 'Tree 253 from INCOMPLETE search (criterion: minimize Tree value using character matrix)+' = (((7,(9,((12,(10,11)),(13,(19,(17,((15,(18,16)),14))))))),(20,(6,5))),(8,(21,((3,(1,2)),4))));
	TREE 'Tree 254 from INCOMPLETE search (criterion: minimize Tree value using character matrix)+' = ((9,(7,((20,(6,5)),(8,(21,((3,(1,2)),4)))))),(((10,12),11),(13,(19,(17,((15,(18,16)),14))))));
	TREE 'Tree 255 from INCOMPLETE search (criterion: minimize Tree value using character matrix)+' = (9,((7,((20,(6,5)),(8,(21,((3,(1,2)),4))))),(((10,12),11),(13,(19,(17,((15,(18,16)),14)))))));
	TREE 'Tree 256 from INCOMPLETE search (criterion: minimize Tree value using character matrix)+' = ((7,((20,(6,5)),(8,(21,((3,(1,2)),4))))),(9,((13,(19,(17,((15,(18,16)),14)))),((10,12),11))));
	TREE 'Tree 257 from INCOMPLETE search (criterion: minimize Tree value using character matrix)+' = ((7,((20,(6,5)),(8,(21,((3,(1,2)),4))))),(9,((13,(19,(17,((15,(18,16)),14)))),((10,12),11))));
	TREE 'Tree 258 from INCOMPLETE search (criterion: minimize Tree value using character matrix)+' = ((7,((20,(6,5)),(8,(21,((3,(1,2)),4))))),(9,(((12,11),10),(13,(19,(17,((15,(18,16)),14)))))));
	TREE 'Tree 259 from INCOMPLETE search (criterion: minimize Tree value using character matrix)+' = ((7,((20,(6,5)),(8,(21,((3,(1,2)),4))))),(9,((12,(10,11)),(13,(19,(17,((15,(18,16)),14)))))));
	TREE 'Tree 260 from INCOMPLETE search (criterion: minimize Tree value using character matrix)+' = ((7,((20,(6,5)),(8,(21,((3,(1,2)),4))))),(9,(((10,12),11),(13,(19,(17,((15,(18,16)),14)))))));
	TREE 'Tree 261 from INCOMPLETE search (criterion: minimize Tree value using character matrix)+' = ((7,((20,(6,5)),(8,(21,((3,(1,2)),4))))),(9,(((10,12),11),(13,(19,(17,((15,(18,16)),14)))))));
	TREE 'Tree 262 from INCOMPLETE search (criterion: minimize Tree value using character matrix)+' = ((7,((20,(6,5)),(8,(21,((3,(1,2)),4))))),(9,(((10,12),11),(13,(19,(17,((15,(18,16)),14)))))));
	TREE 'Tree 263 from INCOMPLETE search (criterion: minimize Tree value using character matrix)+' = ((7,((20,(6,5)),(8,(21,((3,(1,2)),4))))),(9,(((10,12),11),(13,(19,(17,((15,(18,16)),14)))))));
	TREE 'Tree 264 from INCOMPLETE search (criterion: minimize Tree value using character matrix)+' = (7,(((20,(6,5)),(8,(21,((3,(1,2)),4)))),(9,((13,(19,(17,((15,(18,16)),14)))),((10,12),11)))));
	TREE 'Tree 265 from INCOMPLETE search (criterion: minimize Tree value using character matrix)+' = (7,(((20,(6,5)),(8,(21,((3,(1,2)),4)))),(9,((13,(19,(17,((15,(18,16)),14)))),((10,12),11)))));
	TREE 'Tree 266 from INCOMPLETE search (criterion: minimize Tree value using character matrix)+' = (7,(((20,(6,5)),(8,(21,((3,(1,2)),4)))),(9,(((12,11),10),(13,(19,(17,((15,(18,16)),14))))))));
	TREE 'Tree 267 from INCOMPLETE search (criterion: minimize Tree value using character matrix)+' = (7,(((20,(6,5)),(8,(21,((3,(1,2)),4)))),(9,((12,(10,11)),(13,(19,(17,((15,(18,16)),14))))))));
	TREE 'Tree 268 from INCOMPLETE search (criterion: minimize Tree value using character matrix)+' = (7,(((20,(6,5)),(8,(21,((3,(1,2)),4)))),(9,(((10,12),11),(13,(19,(17,((15,(18,16)),14))))))));
	TREE 'Tree 269 from INCOMPLETE search (criterion: minimize Tree value using character matrix)+' = (7,(((20,(6,5)),(8,(21,((3,(1,2)),4)))),(9,(((10,12),11),(13,(19,(17,((15,(18,16)),14))))))));
	TREE 'Tree 270 from INCOMPLETE search (criterion: minimize Tree value using character matrix)+' = (7,(((20,(6,5)),(8,(21,((3,(1,2)),4)))),(9,(((10,12),11),(13,(19,(17,((15,(18,16)),14))))))));
	TREE 'Tree 271 from INCOMPLETE search (criterion: minimize Tree value using character matrix)+' = (7,(((20,(6,5)),(8,(21,((3,(1,2)),4)))),(9,(((10,12),11),(13,(19,(17,((15,(18,16)),14))))))));
	TREE 'Tree 272 from INCOMPLETE search (criterion: minimize Tree value using character matrix)+' = (((20,(6,5)),(8,(21,((3,(1,2)),4)))),(7,(9,((13,(19,(17,((15,(18,16)),14)))),(10,(12,11))))));
	TREE 'Tree 273 from INCOMPLETE search (criterion: minimize Tree value using character matrix)+' = (((20,(6,5)),(8,(21,((3,(1,2)),4)))),(7,(9,((13,(19,(17,((15,(18,16)),14)))),(12,(10,11))))));
	TREE 'Tree 274 from INCOMPLETE search (criterion: minimize Tree value using character matrix)+' = (((20,(6,5)),(8,(21,((3,(1,2)),4)))),(7,(9,((13,(19,(17,((15,(18,16)),14)))),(10,(12,11))))));
	TREE 'Tree 275 from INCOMPLETE search (criterion: minimize Tree value using character matrix)+' = (((20,(6,5)),(8,(21,((3,(1,2)),4)))),(7,(9,((13,(19,(17,((15,(18,16)),14)))),((12,11),10)))));
	TREE 'Tree 276 from INCOMPLETE search (criterion: minimize Tree value using character matrix)+' = (((20,(6,5)),(8,(21,((3,(1,2)),4)))),(7,(9,((13,(19,(17,((15,(18,16)),14)))),(12,(10,11))))));
	TREE 'Tree 277 from INCOMPLETE search (criterion: minimize Tree value using character matrix)+' = (((20,(6,5)),(8,(21,((3,(1,2)),4)))),(7,(9,((13,(19,(17,((15,(18,16)),14)))),((12,11),10)))));
	TREE 'Tree 278 from INCOMPLETE search (criterion: minimize Tree value using character matrix)+' = (((20,(6,5)),(8,(21,((3,(1,2)),4)))),(7,(9,((13,(19,(17,((15,(18,16)),14)))),(12,(10,11))))));
	TREE 'Tree 279 from INCOMPLETE search (criterion: minimize Tree value using character matrix)+' = (((20,(6,5)),(8,(21,((3,(1,2)),4)))),(7,(9,((13,(19,(17,((15,(18,16)),14)))),((10,11),12)))));
	TREE 'Tree 280 from INCOMPLETE search (criterion: minimize Tree value using character matrix)+' = (((20,(6,5)),(8,(21,((3,(1,2)),4)))),(7,(9,(((12,11),10),(13,(19,(17,((15,(18,16)),14))))))));
	TREE 'Tree 281 from INCOMPLETE search (criterion: minimize Tree value using character matrix)+' = (((20,(6,5)),(8,(21,((3,(1,2)),4)))),(7,(9,(((12,11),10),(13,(19,(17,((15,(18,16)),14))))))));
	TREE 'Tree 282 from INCOMPLETE search (criterion: minimize Tree value using character matrix)+' = (((20,(6,5)),(8,(21,((3,(1,2)),4)))),(7,(9,((12,(10,11)),(13,(19,(17,((15,(18,16)),14))))))));
	TREE 'Tree 283 from INCOMPLETE search (criterion: minimize Tree value using character matrix)+' = (((20,(6,5)),(8,(21,((3,(1,2)),4)))),(7,(9,((12,(10,11)),(13,(19,(17,((15,(18,16)),14))))))));
	TREE 'Tree 284 from INCOMPLETE search (criterion: minimize Tree value using character matrix)+' = (((6,5),((7,(9,((13,(19,(17,((15,(18,16)),14)))),((10,12),11)))),(8,(21,((3,(1,2)),4))))),20);
	TREE 'Tree 285 from INCOMPLETE search (criterion: minimize Tree value using character matrix)+' = (((6,5),((7,(9,((13,(19,(17,((15,(18,16)),14)))),((10,12),11)))),(8,(21,((3,(1,2)),4))))),20);
	TREE 'Tree 286 from INCOMPLETE search (criterion: minimize Tree value using character matrix)+' = (((6,5),((7,(9,(((12,11),10),(13,(19,(17,((15,(18,16)),14))))))),(8,(21,((3,(1,2)),4))))),20);
	TREE 'Tree 287 from INCOMPLETE search (criterion: minimize Tree value using character matrix)+' = (((6,5),((7,(9,((12,(10,11)),(13,(19,(17,((15,(18,16)),14))))))),(8,(21,((3,(1,2)),4))))),20);
	TREE 'Tree 288 from INCOMPLETE search (criterion: minimize Tree value using character matrix)+' = (((6,5),((7,(9,(((10,12),11),(13,(19,(17,((15,(18,16)),14))))))),(8,(21,((3,(1,2)),4))))),20);
	TREE 'Tree 289 from INCOMPLETE search (criterion: minimize Tree value using character matrix)+' = (((6,5),((7,(9,(((10,12),11),(13,(19,(17,((15,(18,16)),14))))))),(8,(21,((3,(1,2)),4))))),20);
	TREE 'Tree 290 from INCOMPLETE search (criterion: minimize Tree value using character matrix)+' = (((6,5),((7,(9,(((10,12),11),(13,(19,(17,((15,(18,16)),14))))))),(8,(21,((3,(1,2)),4))))),20);
	TREE 'Tree 291 from INCOMPLETE search (criterion: minimize Tree value using character matrix)+' = (((6,5),((7,(9,(((10,12),11),(13,(19,(17,((15,(18,16)),14))))))),(8,(21,((3,(1,2)),4))))),20);
	TREE 'Tree 292 from INCOMPLETE search (criterion: minimize Tree value using character matrix)+' = ((5,(20,((7,(9,(((10,12),11),(13,(19,(17,((15,(18,16)),14))))))),(8,(21,((3,(1,2)),4)))))),6);
	TREE 'Tree 293 from INCOMPLETE search (criterion: minimize Tree value using character matrix)+' = (5,(6,(20,((7,(9,(((10,12),11),(13,(19,(17,((15,(18,16)),14))))))),(8,(21,((3,(1,2)),4)))))));
	TREE 'Tree 294 from INCOMPLETE search (criterion: minimize Tree value using character matrix)+' = ((6,5),(20,((7,(9,((13,(19,(17,((15,(18,16)),14)))),((10,12),11)))),(8,(21,((3,(1,2)),4))))));
	TREE 'Tree 295 from INCOMPLETE search (criterion: minimize Tree value using character matrix)+' = ((6,5),(20,((7,(9,((13,(19,(17,((15,(18,16)),14)))),((10,12),11)))),(8,(21,((3,(1,2)),4))))));
	TREE 'Tree 296 from INCOMPLETE search (criterion: minimize Tree value using character matrix)+' = ((6,5),(20,((7,(9,(((12,11),10),(13,(19,(17,((15,(18,16)),14))))))),(8,(21,((3,(1,2)),4))))));
	TREE 'Tree 297 from INCOMPLETE search (criterion: minimize Tree value using character matrix)+' = ((6,5),(20,((7,(9,((12,(10,11)),(13,(19,(17,((15,(18,16)),14))))))),(8,(21,((3,(1,2)),4))))));
	TREE 'Tree 298 from INCOMPLETE search (criterion: minimize Tree value using character matrix)+' = ((6,5),(20,((7,(9,(((10,12),11),(13,(19,(17,((15,(18,16)),14))))))),(8,(21,((3,(1,2)),4))))));
	TREE 'Tree 299 from INCOMPLETE search (criterion: minimize Tree value using character matrix)+' = ((6,5),(20,((7,(9,(((10,12),11),(13,(19,(17,((15,(18,16)),14))))))),(8,(21,((3,(1,2)),4))))));
	TREE 'Tree 300 from INCOMPLETE search (criterion: minimize Tree value using character matrix)+' = ((6,5),(20,((7,(9,(((10,12),11),(13,(19,(17,((15,(18,16)),14))))))),(8,(21,((3,(1,2)),4))))));
	TREE 'Tree 301 from INCOMPLETE search (criterion: minimize Tree value using character matrix)+' = ((6,5),(20,((7,(9,(((10,12),11),(13,(19,(17,((15,(18,16)),14))))))),(8,(21,((3,(1,2)),4))))));
	TREE 'Tree 302 from INCOMPLETE search (criterion: minimize Tree value using character matrix)+' = ((20,(6,5)),((7,(9,((13,(19,(17,((15,(18,16)),14)))),(10,(12,11))))),(8,(21,((3,(1,2)),4)))));
	TREE 'Tree 303 from INCOMPLETE search (criterion: minimize Tree value using character matrix)+' = ((20,(6,5)),((7,(9,((13,(19,(17,((15,(18,16)),14)))),(12,(10,11))))),(8,(21,((3,(1,2)),4)))));
	TREE 'Tree 304 from INCOMPLETE search (criterion: minimize Tree value using character matrix)+' = ((20,(6,5)),((7,(9,((13,(19,(17,((15,(18,16)),14)))),(10,(12,11))))),(8,(21,((3,(1,2)),4)))));
	TREE 'Tree 305 from INCOMPLETE search (criterion: minimize Tree value using character matrix)+' = ((20,(6,5)),((7,(9,((13,(19,(17,((15,(18,16)),14)))),((12,11),10)))),(8,(21,((3,(1,2)),4)))));
	TREE 'Tree 306 from INCOMPLETE search (criterion: minimize Tree value using character matrix)+' = ((20,(6,5)),((7,(9,((13,(19,(17,((15,(18,16)),14)))),(12,(10,11))))),(8,(21,((3,(1,2)),4)))));
	TREE 'Tree 307 from INCOMPLETE search (criterion: minimize Tree value using character matrix)+' = ((20,(6,5)),((7,(9,((13,(19,(17,((15,(18,16)),14)))),((12,11),10)))),(8,(21,((3,(1,2)),4)))));
	TREE 'Tree 308 from INCOMPLETE search (criterion: minimize Tree value using character matrix)+' = ((20,(6,5)),((7,(9,((13,(19,(17,((15,(18,16)),14)))),(12,(10,11))))),(8,(21,((3,(1,2)),4)))));
	TREE 'Tree 309 from INCOMPLETE search (criterion: minimize Tree value using character matrix)+' = ((20,(6,5)),((7,(9,((13,(19,(17,((15,(18,16)),14)))),((10,11),12)))),(8,(21,((3,(1,2)),4)))));
	TREE 'Tree 310 from INCOMPLETE search (criterion: minimize Tree value using character matrix)+' = ((20,(6,5)),((7,(9,(((12,11),10),(13,(19,(17,((15,(18,16)),14))))))),(8,(21,((3,(1,2)),4)))));
	TREE 'Tree 311 from INCOMPLETE search (criterion: minimize Tree value using character matrix)+' = ((20,(6,5)),((7,(9,(((12,11),10),(13,(19,(17,((15,(18,16)),14))))))),(8,(21,((3,(1,2)),4)))));
	TREE 'Tree 312 from INCOMPLETE search (criterion: minimize Tree value using character matrix)+' = ((20,(6,5)),((7,(9,((12,(10,11)),(13,(19,(17,((15,(18,16)),14))))))),(8,(21,((3,(1,2)),4)))));
	TREE 'Tree 313 from INCOMPLETE search (criterion: minimize Tree value using character matrix)+' = ((20,(6,5)),((7,(9,((12,(10,11)),(13,(19,(17,((15,(18,16)),14))))))),(8,(21,((3,(1,2)),4)))));
	TREE 'Tree 314 from INCOMPLETE search (criterion: minimize Tree value using character matrix)+' = ((((10,12),11),(9,(7,((20,(6,5)),(8,(21,((3,(1,2)),4))))))),(13,(19,(17,((15,(18,16)),14)))));
	TREE 'Tree 315 from INCOMPLETE search (criterion: minimize Tree value using character matrix)+' = (((10,12),11),((9,(7,((20,(6,5)),(8,(21,((3,(1,2)),4)))))),(13,(19,(17,((15,(18,16)),14))))));
	TREE 'Tree 316 from INCOMPLETE search (criterion: minimize Tree value using character matrix)+' = (((10,12),11),((13,(19,(17,((15,(18,16)),14)))),(9,(7,((20,(6,5)),(8,(21,((3,(1,2)),4))))))));
	TREE 'Tree 317 from INCOMPLETE search (criterion: minimize Tree value using character matrix)+' = (((10,12),11),((13,(19,(17,((15,(18,16)),14)))),(9,(7,((20,(6,5)),(8,(21,((3,(1,2)),4))))))));
	TREE 'Tree 318 from INCOMPLETE search (criterion: minimize Tree value using character matrix)+' = ((9,(7,((20,(6,5)),(8,(21,((3,(1,2)),4)))))),((13,(19,(17,((15,(18,16)),14)))),((10,12),11)));
	TREE 'Tree 319 from INCOMPLETE search (criterion: minimize Tree value using character matrix)+' = ((9,(7,((20,(6,5)),(8,(21,((3,(1,2)),4)))))),((13,(19,(17,((15,(18,16)),14)))),((10,12),11)));
	TREE 'Tree 320 from INCOMPLETE search (criterion: minimize Tree value using character matrix)+' = ((9,(7,((20,(6,5)),(8,(21,((3,(1,2)),4)))))),(((12,11),10),(13,(19,(17,((15,(18,16)),14))))));
	TREE 'Tree 321 from INCOMPLETE search (criterion: minimize Tree value using character matrix)+' = ((9,(7,((20,(6,5)),(8,(21,((3,(1,2)),4)))))),((12,(10,11)),(13,(19,(17,((15,(18,16)),14))))));
	TREE 'Tree 322 from INCOMPLETE search (criterion: minimize Tree value using character matrix)+' = (((9,(7,((20,(6,5)),(8,(21,((3,(1,2)),4)))))),((10,12),11)),(13,(19,(17,((15,(18,16)),14)))));
	TREE 'Tree 323 from INCOMPLETE search (criterion: minimize Tree value using character matrix)+' = (((9,(7,((20,(6,5)),(8,(21,((3,(1,2)),4)))))),(13,(19,(17,((15,(18,16)),14))))),((10,12),11));
	TREE 'Tree 324 from INCOMPLETE search (criterion: minimize Tree value using character matrix)+' = ((9,(7,((20,(6,5)),(8,(21,((3,(1,2)),4)))))),(((10,12),11),(13,(19,(17,((15,(18,16)),14))))));
	TREE 'Tree 325 from INCOMPLETE search (criterion: minimize Tree value using character matrix)+' = ((9,(7,((20,(6,5)),(8,(21,((3,(1,2)),4)))))),(((10,12),11),(13,(19,(17,((15,(18,16)),14))))));
	TREE 'Tree 326 from INCOMPLETE search (criterion: minimize Tree value using character matrix)+' = ((9,(7,((20,(6,5)),(8,(21,((3,(1,2)),4)))))),(((10,12),11),(13,(19,(17,((15,(18,16)),14))))));
	TREE 'Tree 327 from INCOMPLETE search (criterion: minimize Tree value using character matrix)+' = ((9,(7,((20,(6,5)),(8,(21,((3,(1,2)),4)))))),(((10,12),11),(13,(19,(17,((15,(18,16)),14))))));
	TREE 'Tree 328 from INCOMPLETE search (criterion: minimize Tree value using character matrix)+' = ((9,(7,((20,(6,5)),(8,(21,((3,(1,2)),4)))))),(((10,12),11),(13,(19,(17,((15,(18,16)),14))))));
	TREE 'Tree 329 from INCOMPLETE search (criterion: minimize Tree value using character matrix)+' = ((9,(7,((20,(6,5)),(8,(21,((3,(1,2)),4)))))),(((10,12),11),(13,(19,(17,((15,(18,16)),14))))));
	TREE 'Tree 330 from INCOMPLETE search (criterion: minimize Tree value using character matrix)+' = (9,((7,((20,(6,5)),(8,(21,((3,(1,2)),4))))),((13,(19,(17,((15,(18,16)),14)))),((10,12),11))));
	TREE 'Tree 331 from INCOMPLETE search (criterion: minimize Tree value using character matrix)+' = (9,((7,((20,(6,5)),(8,(21,((3,(1,2)),4))))),((13,(19,(17,((15,(18,16)),14)))),((10,12),11))));
	TREE 'Tree 332 from INCOMPLETE search (criterion: minimize Tree value using character matrix)+' = (9,((7,((20,(6,5)),(8,(21,((3,(1,2)),4))))),(((12,11),10),(13,(19,(17,((15,(18,16)),14)))))));
	TREE 'Tree 333 from INCOMPLETE search (criterion: minimize Tree value using character matrix)+' = (9,((7,((20,(6,5)),(8,(21,((3,(1,2)),4))))),((12,(10,11)),(13,(19,(17,((15,(18,16)),14)))))));
	TREE 'Tree 334 from INCOMPLETE search (criterion: minimize Tree value using character matrix)+' = (9,((7,((20,(6,5)),(8,(21,((3,(1,2)),4))))),(((10,12),11),(13,(19,(17,((15,(18,16)),14)))))));
	TREE 'Tree 335 from INCOMPLETE search (criterion: minimize Tree value using character matrix)+' = (9,((7,((20,(6,5)),(8,(21,((3,(1,2)),4))))),(((10,12),11),(13,(19,(17,((15,(18,16)),14)))))));
	TREE 'Tree 336 from INCOMPLETE search (criterion: minimize Tree value using character matrix)+' = (9,((7,((20,(6,5)),(8,(21,((3,(1,2)),4))))),(((10,12),11),(13,(19,(17,((15,(18,16)),14)))))));
	TREE 'Tree 337 from INCOMPLETE search (criterion: minimize Tree value using character matrix)+' = (9,((7,((20,(6,5)),(8,(21,((3,(1,2)),4))))),(((10,12),11),(13,(19,(17,((15,(18,16)),14)))))));
	TREE 'Tree 338 from INCOMPLETE search (criterion: minimize Tree value using character matrix)+' = ((7,((20,(6,5)),(8,(21,((3,(1,2)),4))))),(9,((13,(19,(17,((15,(18,16)),14)))),(10,(12,11)))));
	TREE 'Tree 339 from INCOMPLETE search (criterion: minimize Tree value using character matrix)+' = ((7,((20,(6,5)),(8,(21,((3,(1,2)),4))))),(9,((13,(19,(17,((15,(18,16)),14)))),(12,(10,11)))));
	TREE 'Tree 340 from INCOMPLETE search (criterion: minimize Tree value using character matrix)+' = ((7,((20,(6,5)),(8,(21,((3,(1,2)),4))))),(9,((13,(19,(17,((15,(18,16)),14)))),(10,(12,11)))));
	TREE 'Tree 341 from INCOMPLETE search (criterion: minimize Tree value using character matrix)+' = ((7,((20,(6,5)),(8,(21,((3,(1,2)),4))))),(9,((13,(19,(17,((15,(18,16)),14)))),((12,11),10))));
	TREE 'Tree 342 from INCOMPLETE search (criterion: minimize Tree value using character matrix)+' = ((7,((20,(6,5)),(8,(21,((3,(1,2)),4))))),(9,((13,(19,(17,((15,(18,16)),14)))),(12,(10,11)))));
	TREE 'Tree 343 from INCOMPLETE search (criterion: minimize Tree value using character matrix)+' = ((7,((20,(6,5)),(8,(21,((3,(1,2)),4))))),(9,((13,(19,(17,((15,(18,16)),14)))),((12,11),10))));
	TREE 'Tree 344 from INCOMPLETE search (criterion: minimize Tree value using character matrix)+' = ((7,((20,(6,5)),(8,(21,((3,(1,2)),4))))),(9,((13,(19,(17,((15,(18,16)),14)))),(12,(10,11)))));
	TREE 'Tree 345 from INCOMPLETE search (criterion: minimize Tree value using character matrix)+' = ((7,((20,(6,5)),(8,(21,((3,(1,2)),4))))),(9,((13,(19,(17,((15,(18,16)),14)))),((10,11),12))));
	TREE 'Tree 346 from INCOMPLETE search (criterion: minimize Tree value using character matrix)+' = ((7,((20,(6,5)),(8,(21,((3,(1,2)),4))))),(9,(((12,11),10),(13,(19,(17,((15,(18,16)),14)))))));
	TREE 'Tree 347 from INCOMPLETE search (criterion: minimize Tree value using character matrix)+' = ((7,((20,(6,5)),(8,(21,((3,(1,2)),4))))),(9,(((12,11),10),(13,(19,(17,((15,(18,16)),14)))))));
	TREE 'Tree 348 from INCOMPLETE search (criterion: minimize Tree value using character matrix)+' = ((7,((20,(6,5)),(8,(21,((3,(1,2)),4))))),(9,((12,(10,11)),(13,(19,(17,((15,(18,16)),14)))))));
	TREE 'Tree 349 from INCOMPLETE search (criterion: minimize Tree value using character matrix)+' = ((7,((20,(6,5)),(8,(21,((3,(1,2)),4))))),(9,((12,(10,11)),(13,(19,(17,((15,(18,16)),14)))))));
	TREE 'Tree 350 from INCOMPLETE search (criterion: minimize Tree value using character matrix)+' = (7,(((20,(6,5)),(8,(21,((3,(1,2)),4)))),(9,((13,(19,(17,((15,(18,16)),14)))),(10,(12,11))))));
	TREE 'Tree 351 from INCOMPLETE search (criterion: minimize Tree value using character matrix)+' = (7,(((20,(6,5)),(8,(21,((3,(1,2)),4)))),(9,((13,(19,(17,((15,(18,16)),14)))),(12,(10,11))))));
	TREE 'Tree 352 from INCOMPLETE search (criterion: minimize Tree value using character matrix)+' = (7,(((20,(6,5)),(8,(21,((3,(1,2)),4)))),(9,((13,(19,(17,((15,(18,16)),14)))),(10,(12,11))))));
	TREE 'Tree 353 from INCOMPLETE search (criterion: minimize Tree value using character matrix)+' = (7,(((20,(6,5)),(8,(21,((3,(1,2)),4)))),(9,((13,(19,(17,((15,(18,16)),14)))),((12,11),10)))));
	TREE 'Tree 354 from INCOMPLETE search (criterion: minimize Tree value using character matrix)+' = (7,(((20,(6,5)),(8,(21,((3,(1,2)),4)))),(9,((13,(19,(17,((15,(18,16)),14)))),(12,(10,11))))));
	TREE 'Tree 355 from INCOMPLETE search (criterion: minimize Tree value using character matrix)+' = (7,(((20,(6,5)),(8,(21,((3,(1,2)),4)))),(9,((13,(19,(17,((15,(18,16)),14)))),((12,11),10)))));
	TREE 'Tree 356 from INCOMPLETE search (criterion: minimize Tree value using character matrix)+' = (7,(((20,(6,5)),(8,(21,((3,(1,2)),4)))),(9,((13,(19,(17,((15,(18,16)),14)))),(12,(10,11))))));
	TREE 'Tree 357 from INCOMPLETE search (criterion: minimize Tree value using character matrix)+' = (7,(((20,(6,5)),(8,(21,((3,(1,2)),4)))),(9,((13,(19,(17,((15,(18,16)),14)))),((10,11),12)))));
	TREE 'Tree 358 from INCOMPLETE search (criterion: minimize Tree value using character matrix)+' = (7,(((20,(6,5)),(8,(21,((3,(1,2)),4)))),(9,(((12,11),10),(13,(19,(17,((15,(18,16)),14))))))));
	TREE 'Tree 359 from INCOMPLETE search (criterion: minimize Tree value using character matrix)+' = (7,(((20,(6,5)),(8,(21,((3,(1,2)),4)))),(9,(((12,11),10),(13,(19,(17,((15,(18,16)),14))))))));
	TREE 'Tree 360 from INCOMPLETE search (criterion: minimize Tree value using character matrix)+' = (7,(((20,(6,5)),(8,(21,((3,(1,2)),4)))),(9,((12,(10,11)),(13,(19,(17,((15,(18,16)),14))))))));
	TREE 'Tree 361 from INCOMPLETE search (criterion: minimize Tree value using character matrix)+' = (7,(((20,(6,5)),(8,(21,((3,(1,2)),4)))),(9,((12,(10,11)),(13,(19,(17,((15,(18,16)),14))))))));
	TREE 'Tree 362 from INCOMPLETE search (criterion: minimize Tree value using character matrix)+' = (((6,5),((7,(9,((13,(19,(17,((15,(18,16)),14)))),(10,(12,11))))),(8,(21,((3,(1,2)),4))))),20);
	TREE 'Tree 363 from INCOMPLETE search (criterion: minimize Tree value using character matrix)+' = (((6,5),((7,(9,((13,(19,(17,((15,(18,16)),14)))),(12,(10,11))))),(8,(21,((3,(1,2)),4))))),20);
	TREE 'Tree 364 from INCOMPLETE search (criterion: minimize Tree value using character matrix)+' = (((6,5),((7,(9,((13,(19,(17,((15,(18,16)),14)))),(10,(12,11))))),(8,(21,((3,(1,2)),4))))),20);
	TREE 'Tree 365 from INCOMPLETE search (criterion: minimize Tree value using character matrix)+' = (((6,5),((7,(9,((13,(19,(17,((15,(18,16)),14)))),((12,11),10)))),(8,(21,((3,(1,2)),4))))),20);
	TREE 'Tree 366 from INCOMPLETE search (criterion: minimize Tree value using character matrix)+' = (((6,5),((7,(9,((13,(19,(17,((15,(18,16)),14)))),(12,(10,11))))),(8,(21,((3,(1,2)),4))))),20);
	TREE 'Tree 367 from INCOMPLETE search (criterion: minimize Tree value using character matrix)+' = (((6,5),((7,(9,((13,(19,(17,((15,(18,16)),14)))),((12,11),10)))),(8,(21,((3,(1,2)),4))))),20);
	TREE 'Tree 368 from INCOMPLETE search (criterion: minimize Tree value using character matrix)+' = (((6,5),((7,(9,((13,(19,(17,((15,(18,16)),14)))),(12,(10,11))))),(8,(21,((3,(1,2)),4))))),20);
	TREE 'Tree 369 from INCOMPLETE search (criterion: minimize Tree value using character matrix)+' = (((6,5),((7,(9,((13,(19,(17,((15,(18,16)),14)))),((10,11),12)))),(8,(21,((3,(1,2)),4))))),20);
	TREE 'Tree 370 from INCOMPLETE search (criterion: minimize Tree value using character matrix)+' = (((6,5),((7,(9,(((12,11),10),(13,(19,(17,((15,(18,16)),14))))))),(8,(21,((3,(1,2)),4))))),20);
	TREE 'Tree 371 from INCOMPLETE search (criterion: minimize Tree value using character matrix)+' = (((6,5),((7,(9,(((12,11),10),(13,(19,(17,((15,(18,16)),14))))))),(8,(21,((3,(1,2)),4))))),20);
	TREE 'Tree 372 from INCOMPLETE search (criterion: minimize Tree value using character matrix)+' = (((6,5),((7,(9,((12,(10,11)),(13,(19,(17,((15,(18,16)),14))))))),(8,(21,((3,(1,2)),4))))),20);
	TREE 'Tree 373 from INCOMPLETE search (criterion: minimize Tree value using character matrix)+' = (((6,5),((7,(9,((12,(10,11)),(13,(19,(17,((15,(18,16)),14))))))),(8,(21,((3,(1,2)),4))))),20);
	TREE 'Tree 374 from INCOMPLETE search (criterion: minimize Tree value using character matrix)+' = ((5,(20,((7,(9,((13,(19,(17,((15,(18,16)),14)))),((10,12),11)))),(8,(21,((3,(1,2)),4)))))),6);
	TREE 'Tree 375 from INCOMPLETE search (criterion: minimize Tree value using character matrix)+' = ((5,(20,((7,(9,((13,(19,(17,((15,(18,16)),14)))),((10,12),11)))),(8,(21,((3,(1,2)),4)))))),6);
	TREE 'Tree 376 from INCOMPLETE search (criterion: minimize Tree value using character matrix)+' = ((5,(20,((7,(9,(((12,11),10),(13,(19,(17,((15,(18,16)),14))))))),(8,(21,((3,(1,2)),4)))))),6);
	TREE 'Tree 377 from INCOMPLETE search (criterion: minimize Tree value using character matrix)+' = ((5,(20,((7,(9,((12,(10,11)),(13,(19,(17,((15,(18,16)),14))))))),(8,(21,((3,(1,2)),4)))))),6);
	TREE 'Tree 378 from INCOMPLETE search (criterion: minimize Tree value using character matrix)+' = ((5,(20,((7,(9,(((10,12),11),(13,(19,(17,((15,(18,16)),14))))))),(8,(21,((3,(1,2)),4)))))),6);
	TREE 'Tree 379 from INCOMPLETE search (criterion: minimize Tree value using character matrix)+' = ((5,(20,((7,(9,(((10,12),11),(13,(19,(17,((15,(18,16)),14))))))),(8,(21,((3,(1,2)),4)))))),6);
	TREE 'Tree 380 from INCOMPLETE search (criterion: minimize Tree value using character matrix)+' = ((5,(20,((7,(9,(((10,12),11),(13,(19,(17,((15,(18,16)),14))))))),(8,(21,((3,(1,2)),4)))))),6);
	TREE 'Tree 381 from INCOMPLETE search (criterion: minimize Tree value using character matrix)+' = ((5,(20,((7,(9,(((10,12),11),(13,(19,(17,((15,(18,16)),14))))))),(8,(21,((3,(1,2)),4)))))),6);
	TREE 'Tree 382 from INCOMPLETE search (criterion: minimize Tree value using character matrix)+' = (5,(6,(20,((7,(9,((13,(19,(17,((15,(18,16)),14)))),((10,12),11)))),(8,(21,((3,(1,2)),4)))))));
	TREE 'Tree 383 from INCOMPLETE search (criterion: minimize Tree value using character matrix)+' = (5,(6,(20,((7,(9,((13,(19,(17,((15,(18,16)),14)))),((10,12),11)))),(8,(21,((3,(1,2)),4)))))));
	TREE 'Tree 384 from INCOMPLETE search (criterion: minimize Tree value using character matrix)+' = (5,(6,(20,((7,(9,(((12,11),10),(13,(19,(17,((15,(18,16)),14))))))),(8,(21,((3,(1,2)),4)))))));
	TREE 'Tree 385 from INCOMPLETE search (criterion: minimize Tree value using character matrix)+' = (5,(6,(20,((7,(9,((12,(10,11)),(13,(19,(17,((15,(18,16)),14))))))),(8,(21,((3,(1,2)),4)))))));
	TREE 'Tree 386 from INCOMPLETE search (criterion: minimize Tree value using character matrix)+' = (5,(6,(20,((7,(9,(((10,12),11),(13,(19,(17,((15,(18,16)),14))))))),(8,(21,((3,(1,2)),4)))))));
	TREE 'Tree 387 from INCOMPLETE search (criterion: minimize Tree value using character matrix)+' = (5,(6,(20,((7,(9,(((10,12),11),(13,(19,(17,((15,(18,16)),14))))))),(8,(21,((3,(1,2)),4)))))));
	TREE 'Tree 388 from INCOMPLETE search (criterion: minimize Tree value using character matrix)+' = (5,(6,(20,((7,(9,(((10,12),11),(13,(19,(17,((15,(18,16)),14))))))),(8,(21,((3,(1,2)),4)))))));
	TREE 'Tree 389 from INCOMPLETE search (criterion: minimize Tree value using character matrix)+' = (5,(6,(20,((7,(9,(((10,12),11),(13,(19,(17,((15,(18,16)),14))))))),(8,(21,((3,(1,2)),4)))))));
	TREE 'Tree 390 from INCOMPLETE search (criterion: minimize Tree value using character matrix)+' = ((6,5),(20,((7,(9,((13,(19,(17,((15,(18,16)),14)))),(10,(12,11))))),(8,(21,((3,(1,2)),4))))));
	TREE 'Tree 391 from INCOMPLETE search (criterion: minimize Tree value using character matrix)+' = ((6,5),(20,((7,(9,((13,(19,(17,((15,(18,16)),14)))),(12,(10,11))))),(8,(21,((3,(1,2)),4))))));
	TREE 'Tree 392 from INCOMPLETE search (criterion: minimize Tree value using character matrix)+' = ((6,5),(20,((7,(9,((13,(19,(17,((15,(18,16)),14)))),(10,(12,11))))),(8,(21,((3,(1,2)),4))))));
	TREE 'Tree 393 from INCOMPLETE search (criterion: minimize Tree value using character matrix)+' = ((6,5),(20,((7,(9,((13,(19,(17,((15,(18,16)),14)))),((12,11),10)))),(8,(21,((3,(1,2)),4))))));
	TREE 'Tree 394 from INCOMPLETE search (criterion: minimize Tree value using character matrix)+' = ((6,5),(20,((7,(9,((13,(19,(17,((15,(18,16)),14)))),(12,(10,11))))),(8,(21,((3,(1,2)),4))))));
	TREE 'Tree 395 from INCOMPLETE search (criterion: minimize Tree value using character matrix)+' = ((6,5),(20,((7,(9,((13,(19,(17,((15,(18,16)),14)))),((12,11),10)))),(8,(21,((3,(1,2)),4))))));
	TREE 'Tree 396 from INCOMPLETE search (criterion: minimize Tree value using character matrix)+' = ((6,5),(20,((7,(9,((13,(19,(17,((15,(18,16)),14)))),(12,(10,11))))),(8,(21,((3,(1,2)),4))))));
	TREE 'Tree 397 from INCOMPLETE search (criterion: minimize Tree value using character matrix)+' = ((6,5),(20,((7,(9,((13,(19,(17,((15,(18,16)),14)))),((10,11),12)))),(8,(21,((3,(1,2)),4))))));
	TREE 'Tree 398 from INCOMPLETE search (criterion: minimize Tree value using character matrix)+' = ((6,5),(20,((7,(9,(((12,11),10),(13,(19,(17,((15,(18,16)),14))))))),(8,(21,((3,(1,2)),4))))));
	TREE 'Tree 399 from INCOMPLETE search (criterion: minimize Tree value using character matrix)+' = ((6,5),(20,((7,(9,(((12,11),10),(13,(19,(17,((15,(18,16)),14))))))),(8,(21,((3,(1,2)),4))))));
	TREE 'Tree 400 from INCOMPLETE search (criterion: minimize Tree value using character matrix)+' = ((6,5),(20,((7,(9,((12,(10,11)),(13,(19,(17,((15,(18,16)),14))))))),(8,(21,((3,(1,2)),4))))));
	TREE 'Tree 401 from INCOMPLETE search (criterion: minimize Tree value using character matrix)+' = ((6,5),(20,((7,(9,((12,(10,11)),(13,(19,(17,((15,(18,16)),14))))))),(8,(21,((3,(1,2)),4))))));
	TREE 'Tree 402 from INCOMPLETE search (criterion: minimize Tree value using character matrix)+' = ((13,(19,(17,((15,(18,16)),14)))),(((10,12),11),(9,(7,((20,(6,5)),(8,(21,((3,(1,2)),4))))))));
	TREE 'Tree 403 from INCOMPLETE search (criterion: minimize Tree value using character matrix)+' = ((13,(19,(17,((15,(18,16)),14)))),(((10,12),11),(9,(7,((20,(6,5)),(8,(21,((3,(1,2)),4))))))));
	TREE 'Tree 404 from INCOMPLETE search (criterion: minimize Tree value using character matrix)+' = ((((12,11),10),(9,(7,((20,(6,5)),(8,(21,((3,(1,2)),4))))))),(13,(19,(17,((15,(18,16)),14)))));
	TREE 'Tree 405 from INCOMPLETE search (criterion: minimize Tree value using character matrix)+' = (((12,(10,11)),(9,(7,((20,(6,5)),(8,(21,((3,(1,2)),4))))))),(13,(19,(17,((15,(18,16)),14)))));
	TREE 'Tree 406 from INCOMPLETE search (criterion: minimize Tree value using character matrix)+' = (((10,12),11),((13,(19,(17,((15,(18,16)),14)))),(9,(7,((20,(6,5)),(8,(21,((3,(1,2)),4))))))));
	TREE 'Tree 407 from INCOMPLETE search (criterion: minimize Tree value using character matrix)+' = ((((10,12),11),(9,(7,((20,(6,5)),(8,(21,((3,(1,2)),4))))))),(13,(19,(17,((15,(18,16)),14)))));
	TREE 'Tree 408 from INCOMPLETE search (criterion: minimize Tree value using character matrix)+' = ((((10,12),11),(9,(7,((20,(6,5)),(8,(21,((3,(1,2)),4))))))),(13,(19,(17,((15,(18,16)),14)))));
	TREE 'Tree 409 from INCOMPLETE search (criterion: minimize Tree value using character matrix)+' = ((((10,12),11),(9,(7,((20,(6,5)),(8,(21,((3,(1,2)),4))))))),(13,(19,(17,((15,(18,16)),14)))));
	TREE 'Tree 410 from INCOMPLETE search (criterion: minimize Tree value using character matrix)+' = ((((10,12),11),(9,(7,((20,(6,5)),(8,(21,((3,(1,2)),4))))))),(13,(19,(17,((15,(18,16)),14)))));
	TREE 'Tree 411 from INCOMPLETE search (criterion: minimize Tree value using character matrix)+' = ((((10,12),11),(9,(7,((20,(6,5)),(8,(21,((3,(1,2)),4))))))),(13,(19,(17,((15,(18,16)),14)))));
	TREE 'Tree 412 from INCOMPLETE search (criterion: minimize Tree value using character matrix)+' = ((11,((9,(7,((20,(6,5)),(8,(21,((3,(1,2)),4)))))),(13,(19,(17,((15,(18,16)),14)))))),(10,12));
	TREE 'Tree 413 from INCOMPLETE search (criterion: minimize Tree value using character matrix)+' = (11,((10,12),((9,(7,((20,(6,5)),(8,(21,((3,(1,2)),4)))))),(13,(19,(17,((15,(18,16)),14)))))));
	TREE 'Tree 414 from INCOMPLETE search (criterion: minimize Tree value using character matrix)+' = (((12,11),((9,(7,((20,(6,5)),(8,(21,((3,(1,2)),4)))))),(13,(19,(17,((15,(18,16)),14)))))),10);
	TREE 'Tree 415 from INCOMPLETE search (criterion: minimize Tree value using character matrix)+' = (((12,11),10),((9,(7,((20,(6,5)),(8,(21,((3,(1,2)),4)))))),(13,(19,(17,((15,(18,16)),14))))));
	TREE 'Tree 416 from INCOMPLETE search (criterion: minimize Tree value using character matrix)+' = ((12,(10,11)),((9,(7,((20,(6,5)),(8,(21,((3,(1,2)),4)))))),(13,(19,(17,((15,(18,16)),14))))));
	TREE 'Tree 417 from INCOMPLETE search (criterion: minimize Tree value using character matrix)+' = ((12,11),(10,((9,(7,((20,(6,5)),(8,(21,((3,(1,2)),4)))))),(13,(19,(17,((15,(18,16)),14)))))));
	TREE 'Tree 418 from INCOMPLETE search (criterion: minimize Tree value using character matrix)+' = (((10,11),((9,(7,((20,(6,5)),(8,(21,((3,(1,2)),4)))))),(13,(19,(17,((15,(18,16)),14)))))),12);
	TREE 'Tree 419 from INCOMPLETE search (criterion: minimize Tree value using character matrix)+' = ((10,11),(12,((9,(7,((20,(6,5)),(8,(21,((3,(1,2)),4)))))),(13,(19,(17,((15,(18,16)),14)))))));
	TREE 'Tree 420 from INCOMPLETE search (criterion: minimize Tree value using character matrix)+' = (((10,((9,(7,((20,(6,5)),(8,(21,((3,(1,2)),4)))))),(13,(19,(17,((15,(18,16)),14)))))),12),11);
	TREE 'Tree 421 from INCOMPLETE search (criterion: minimize Tree value using character matrix)+' = ((10,(((9,(7,((20,(6,5)),(8,(21,((3,(1,2)),4)))))),(13,(19,(17,((15,(18,16)),14))))),12)),11);
	TREE 'Tree 422 from INCOMPLETE search (criterion: minimize Tree value using character matrix)+' = (((10,12),11),((9,(7,((20,(6,5)),(8,(21,((3,(1,2)),4)))))),(13,(19,(17,((15,(18,16)),14))))));
	TREE 'Tree 423 from INCOMPLETE search (criterion: minimize Tree value using character matrix)+' = (((10,12),11),((9,(7,((20,(6,5)),(8,(21,((3,(1,2)),4)))))),(13,(19,(17,((15,(18,16)),14))))));
	TREE 'Tree 424 from INCOMPLETE search (criterion: minimize Tree value using character matrix)+' = (((10,12),11),((9,(7,((20,(6,5)),(8,(21,((3,(1,2)),4)))))),(13,(19,(17,((15,(18,16)),14))))));
	TREE 'Tree 425 from INCOMPLETE search (criterion: minimize Tree value using character matrix)+' = (((10,12),11),((9,(7,((20,(6,5)),(8,(21,((3,(1,2)),4)))))),(13,(19,(17,((15,(18,16)),14))))));
	TREE 'Tree 426 from INCOMPLETE search (criterion: minimize Tree value using character matrix)+' = ((11,((13,(19,(17,((15,(18,16)),14)))),(9,(7,((20,(6,5)),(8,(21,((3,(1,2)),4)))))))),(10,12));
	TREE 'Tree 427 from INCOMPLETE search (criterion: minimize Tree value using character matrix)+' = (11,((10,12),((13,(19,(17,((15,(18,16)),14)))),(9,(7,((20,(6,5)),(8,(21,((3,(1,2)),4)))))))));
	TREE 'Tree 428 from INCOMPLETE search (criterion: minimize Tree value using character matrix)+' = (11,(((13,(19,(17,((15,(18,16)),14)))),(9,(7,((20,(6,5)),(8,(21,((3,(1,2)),4))))))),(10,12)));
	TREE 'Tree 429 from INCOMPLETE search (criterion: minimize Tree value using character matrix)+' = (11,(((13,(19,(17,((15,(18,16)),14)))),(9,(7,((20,(6,5)),(8,(21,((3,(1,2)),4))))))),(10,12)));
	TREE 'Tree 430 from INCOMPLETE search (criterion: minimize Tree value using character matrix)+' = (((12,11),((13,(19,(17,((15,(18,16)),14)))),(9,(7,((20,(6,5)),(8,(21,((3,(1,2)),4)))))))),10);
	TREE 'Tree 431 from INCOMPLETE search (criterion: minimize Tree value using character matrix)+' = (((12,11),10),((13,(19,(17,((15,(18,16)),14)))),(9,(7,((20,(6,5)),(8,(21,((3,(1,2)),4))))))));
	TREE 'Tree 432 from INCOMPLETE search (criterion: minimize Tree value using character matrix)+' = ((12,(10,11)),((13,(19,(17,((15,(18,16)),14)))),(9,(7,((20,(6,5)),(8,(21,((3,(1,2)),4))))))));
	TREE 'Tree 433 from INCOMPLETE search (criterion: minimize Tree value using character matrix)+' = ((12,11),(10,((13,(19,(17,((15,(18,16)),14)))),(9,(7,((20,(6,5)),(8,(21,((3,(1,2)),4)))))))));
	TREE 'Tree 434 from INCOMPLETE search (criterion: minimize Tree value using character matrix)+' = ((12,11),(((13,(19,(17,((15,(18,16)),14)))),(9,(7,((20,(6,5)),(8,(21,((3,(1,2)),4))))))),10));
	TREE 'Tree 435 from INCOMPLETE search (criterion: minimize Tree value using character matrix)+' = ((12,11),(((13,(19,(17,((15,(18,16)),14)))),(9,(7,((20,(6,5)),(8,(21,((3,(1,2)),4))))))),10));
	TREE 'Tree 436 from INCOMPLETE search (criterion: minimize Tree value using character matrix)+' = (((10,11),((13,(19,(17,((15,(18,16)),14)))),(9,(7,((20,(6,5)),(8,(21,((3,(1,2)),4)))))))),12);
	TREE 'Tree 437 from INCOMPLETE search (criterion: minimize Tree value using character matrix)+' = ((10,11),(12,((13,(19,(17,((15,(18,16)),14)))),(9,(7,((20,(6,5)),(8,(21,((3,(1,2)),4)))))))));
	TREE 'Tree 438 from INCOMPLETE search (criterion: minimize Tree value using character matrix)+' = ((10,11),(((13,(19,(17,((15,(18,16)),14)))),(9,(7,((20,(6,5)),(8,(21,((3,(1,2)),4))))))),12));
	TREE 'Tree 439 from INCOMPLETE search (criterion: minimize Tree value using character matrix)+' = ((10,11),(((13,(19,(17,((15,(18,16)),14)))),(9,(7,((20,(6,5)),(8,(21,((3,(1,2)),4))))))),12));
	TREE 'Tree 440 from INCOMPLETE search (criterion: minimize Tree value using character matrix)+' = ((10,12),(((13,(19,(17,((15,(18,16)),14)))),(9,(7,((20,(6,5)),(8,(21,((3,(1,2)),4))))))),11));
	TREE 'Tree 441 from INCOMPLETE search (criterion: minimize Tree value using character matrix)+' = ((10,12),(((13,(19,(17,((15,(18,16)),14)))),(9,(7,((20,(6,5)),(8,(21,((3,(1,2)),4))))))),11));
	TREE 'Tree 442 from INCOMPLETE search (criterion: minimize Tree value using character matrix)+' = (((10,((13,(19,(17,((15,(18,16)),14)))),(9,(7,((20,(6,5)),(8,(21,((3,(1,2)),4)))))))),12),11);
	TREE 'Tree 443 from INCOMPLETE search (criterion: minimize Tree value using character matrix)+' = ((10,(((13,(19,(17,((15,(18,16)),14)))),(9,(7,((20,(6,5)),(8,(21,((3,(1,2)),4))))))),12)),11);
	TREE 'Tree 444 from INCOMPLETE search (criterion: minimize Tree value using character matrix)+' = (((10,12),((13,(19,(17,((15,(18,16)),14)))),(9,(7,((20,(6,5)),(8,(21,((3,(1,2)),4)))))))),11);
	TREE 'Tree 445 from INCOMPLETE search (criterion: minimize Tree value using character matrix)+' = (((10,((13,(19,(17,((15,(18,16)),14)))),(9,(7,((20,(6,5)),(8,(21,((3,(1,2)),4)))))))),12),11);
	TREE 'Tree 446 from INCOMPLETE search (criterion: minimize Tree value using character matrix)+' = ((10,(((13,(19,(17,((15,(18,16)),14)))),(9,(7,((20,(6,5)),(8,(21,((3,(1,2)),4))))))),12)),11);
	TREE 'Tree 447 from INCOMPLETE search (criterion: minimize Tree value using character matrix)+' = ((10,12),(((13,(19,(17,((15,(18,16)),14)))),(9,(7,((20,(6,5)),(8,(21,((3,(1,2)),4))))))),11));
	TREE 'Tree 448 from INCOMPLETE search (criterion: minimize Tree value using character matrix)+' = ((11,((13,(19,(17,((15,(18,16)),14)))),(9,(7,((20,(6,5)),(8,(21,((3,(1,2)),4)))))))),(10,12));
	TREE 'Tree 449 from INCOMPLETE search (criterion: minimize Tree value using character matrix)+' = (11,((10,12),((13,(19,(17,((15,(18,16)),14)))),(9,(7,((20,(6,5)),(8,(21,((3,(1,2)),4)))))))));
	TREE 'Tree 450 from INCOMPLETE search (criterion: minimize Tree value using character matrix)+' = (((12,11),((13,(19,(17,((15,(18,16)),14)))),(9,(7,((20,(6,5)),(8,(21,((3,(1,2)),4)))))))),10);
	TREE 'Tree 451 from INCOMPLETE search (criterion: minimize Tree value using character matrix)+' = (((12,11),10),((13,(19,(17,((15,(18,16)),14)))),(9,(7,((20,(6,5)),(8,(21,((3,(1,2)),4))))))));
	TREE 'Tree 452 from INCOMPLETE search (criterion: minimize Tree value using character matrix)+' = ((12,(10,11)),((13,(19,(17,((15,(18,16)),14)))),(9,(7,((20,(6,5)),(8,(21,((3,(1,2)),4))))))));
	TREE 'Tree 453 from INCOMPLETE search (criterion: minimize Tree value using character matrix)+' = ((12,11),(10,((13,(19,(17,((15,(18,16)),14)))),(9,(7,((20,(6,5)),(8,(21,((3,(1,2)),4)))))))));
	TREE 'Tree 454 from INCOMPLETE search (criterion: minimize Tree value using character matrix)+' = (((10,11),((13,(19,(17,((15,(18,16)),14)))),(9,(7,((20,(6,5)),(8,(21,((3,(1,2)),4)))))))),12);
	TREE 'Tree 455 from INCOMPLETE search (criterion: minimize Tree value using character matrix)+' = ((10,11),(12,((13,(19,(17,((15,(18,16)),14)))),(9,(7,((20,(6,5)),(8,(21,((3,(1,2)),4)))))))));
	TREE 'Tree 456 from INCOMPLETE search (criterion: minimize Tree value using character matrix)+' = (((10,((13,(19,(17,((15,(18,16)),14)))),(9,(7,((20,(6,5)),(8,(21,((3,(1,2)),4)))))))),12),11);
	TREE 'Tree 457 from INCOMPLETE search (criterion: minimize Tree value using character matrix)+' = ((10,(((13,(19,(17,((15,(18,16)),14)))),(9,(7,((20,(6,5)),(8,(21,((3,(1,2)),4))))))),12)),11);
	TREE 'Tree 458 from INCOMPLETE search (criterion: minimize Tree value using character matrix)+' = ((9,(7,((20,(6,5)),(8,(21,((3,(1,2)),4)))))),((13,(19,(17,((15,(18,16)),14)))),(10,(12,11))));
	TREE 'Tree 459 from INCOMPLETE search (criterion: minimize Tree value using character matrix)+' = ((9,(7,((20,(6,5)),(8,(21,((3,(1,2)),4)))))),((13,(19,(17,((15,(18,16)),14)))),(12,(10,11))));
	TREE 'Tree 460 from INCOMPLETE search (criterion: minimize Tree value using character matrix)+' = ((9,(7,((20,(6,5)),(8,(21,((3,(1,2)),4)))))),((13,(19,(17,((15,(18,16)),14)))),(10,(12,11))));
	TREE 'Tree 461 from INCOMPLETE search (criterion: minimize Tree value using character matrix)+' = ((9,(7,((20,(6,5)),(8,(21,((3,(1,2)),4)))))),((13,(19,(17,((15,(18,16)),14)))),((12,11),10)));
	TREE 'Tree 462 from INCOMPLETE search (criterion: minimize Tree value using character matrix)+' = ((9,(7,((20,(6,5)),(8,(21,((3,(1,2)),4)))))),((13,(19,(17,((15,(18,16)),14)))),(12,(10,11))));
	TREE 'Tree 463 from INCOMPLETE search (criterion: minimize Tree value using character matrix)+' = ((9,(7,((20,(6,5)),(8,(21,((3,(1,2)),4)))))),((13,(19,(17,((15,(18,16)),14)))),((12,11),10)));
	TREE 'Tree 464 from INCOMPLETE search (criterion: minimize Tree value using character matrix)+' = ((9,(7,((20,(6,5)),(8,(21,((3,(1,2)),4)))))),((13,(19,(17,((15,(18,16)),14)))),(12,(10,11))));
	TREE 'Tree 465 from INCOMPLETE search (criterion: minimize Tree value using character matrix)+' = ((9,(7,((20,(6,5)),(8,(21,((3,(1,2)),4)))))),((13,(19,(17,((15,(18,16)),14)))),((10,11),12)));
	TREE 'Tree 466 from INCOMPLETE search (criterion: minimize Tree value using character matrix)+' = (((9,(7,((20,(6,5)),(8,(21,((3,(1,2)),4)))))),((12,11),10)),(13,(19,(17,((15,(18,16)),14)))));
	TREE 'Tree 467 from INCOMPLETE search (criterion: minimize Tree value using character matrix)+' = (((9,(7,((20,(6,5)),(8,(21,((3,(1,2)),4)))))),(13,(19,(17,((15,(18,16)),14))))),((12,11),10));
	TREE 'Tree 468 from INCOMPLETE search (criterion: minimize Tree value using character matrix)+' = ((9,(7,((20,(6,5)),(8,(21,((3,(1,2)),4)))))),(((12,11),10),(13,(19,(17,((15,(18,16)),14))))));
	TREE 'Tree 469 from INCOMPLETE search (criterion: minimize Tree value using character matrix)+' = ((9,(7,((20,(6,5)),(8,(21,((3,(1,2)),4)))))),(((12,11),10),(13,(19,(17,((15,(18,16)),14))))));
	TREE 'Tree 470 from INCOMPLETE search (criterion: minimize Tree value using character matrix)+' = ((9,(7,((20,(6,5)),(8,(21,((3,(1,2)),4)))))),(((12,11),10),(13,(19,(17,((15,(18,16)),14))))));
	TREE 'Tree 471 from INCOMPLETE search (criterion: minimize Tree value using character matrix)+' = ((9,(7,((20,(6,5)),(8,(21,((3,(1,2)),4)))))),(((12,11),10),(13,(19,(17,((15,(18,16)),14))))));
	TREE 'Tree 472 from INCOMPLETE search (criterion: minimize Tree value using character matrix)+' = (((9,(7,((20,(6,5)),(8,(21,((3,(1,2)),4)))))),(12,(10,11))),(13,(19,(17,((15,(18,16)),14)))));
	TREE 'Tree 473 from INCOMPLETE search (criterion: minimize Tree value using character matrix)+' = (((9,(7,((20,(6,5)),(8,(21,((3,(1,2)),4)))))),(13,(19,(17,((15,(18,16)),14))))),(12,(10,11)));
	TREE 'Tree 474 from INCOMPLETE search (criterion: minimize Tree value using character matrix)+' = ((9,(7,((20,(6,5)),(8,(21,((3,(1,2)),4)))))),((12,(10,11)),(13,(19,(17,((15,(18,16)),14))))));
	TREE 'Tree 475 from INCOMPLETE search (criterion: minimize Tree value using character matrix)+' = ((9,(7,((20,(6,5)),(8,(21,((3,(1,2)),4)))))),((12,(10,11)),(13,(19,(17,((15,(18,16)),14))))));
	TREE 'Tree 476 from INCOMPLETE search (criterion: minimize Tree value using character matrix)+' = ((9,(7,((20,(6,5)),(8,(21,((3,(1,2)),4)))))),((12,(10,11)),(13,(19,(17,((15,(18,16)),14))))));
	TREE 'Tree 477 from INCOMPLETE search (criterion: minimize Tree value using character matrix)+' = ((9,(7,((20,(6,5)),(8,(21,((3,(1,2)),4)))))),((12,(10,11)),(13,(19,(17,((15,(18,16)),14))))));
	TREE 'Tree 478 from INCOMPLETE search (criterion: minimize Tree value using character matrix)+' = ((13,((9,(7,((20,(6,5)),(8,(21,((3,(1,2)),4)))))),((10,12),11))),(19,(17,((15,(18,16)),14))));
	TREE 'Tree 479 from INCOMPLETE search (criterion: minimize Tree value using character matrix)+' = (13,(((9,(7,((20,(6,5)),(8,(21,((3,(1,2)),4)))))),((10,12),11)),(19,(17,((15,(18,16)),14)))));
	TREE 'Tree 480 from INCOMPLETE search (criterion: minimize Tree value using character matrix)+' = (((9,(7,((20,(6,5)),(8,(21,((3,(1,2)),4)))))),(10,(12,11))),(13,(19,(17,((15,(18,16)),14)))));
	TREE 'Tree 481 from INCOMPLETE search (criterion: minimize Tree value using character matrix)+' = (((9,(7,((20,(6,5)),(8,(21,((3,(1,2)),4)))))),((12,11),10)),(13,(19,(17,((15,(18,16)),14)))));
	TREE 'Tree 482 from INCOMPLETE search (criterion: minimize Tree value using character matrix)+' = (((9,(7,((20,(6,5)),(8,(21,((3,(1,2)),4)))))),(12,(10,11))),(13,(19,(17,((15,(18,16)),14)))));
	TREE 'Tree 483 from INCOMPLETE search (criterion: minimize Tree value using character matrix)+' = (((9,(7,((20,(6,5)),(8,(21,((3,(1,2)),4)))))),((10,11),12)),(13,(19,(17,((15,(18,16)),14)))));
	TREE 'Tree 484 from INCOMPLETE search (criterion: minimize Tree value using character matrix)+' = ((((9,(7,((20,(6,5)),(8,(21,((3,(1,2)),4)))))),(13,(19,(17,((15,(18,16)),14))))),(10,12)),11);
	TREE 'Tree 485 from INCOMPLETE search (criterion: minimize Tree value using character matrix)+' = ((((9,(7,((20,(6,5)),(8,(21,((3,(1,2)),4)))))),(13,(19,(17,((15,(18,16)),14))))),(12,11)),10);
	TREE 'Tree 486 from INCOMPLETE search (criterion: minimize Tree value using character matrix)+' = ((((9,(7,((20,(6,5)),(8,(21,((3,(1,2)),4)))))),(13,(19,(17,((15,(18,16)),14))))),10),(12,11));
	TREE 'Tree 487 from INCOMPLETE search (criterion: minimize Tree value using character matrix)+' = (((9,(7,((20,(6,5)),(8,(21,((3,(1,2)),4)))))),(13,(19,(17,((15,(18,16)),14))))),(10,(12,11)));
	TREE 'Tree 488 from INCOMPLETE search (criterion: minimize Tree value using character matrix)+' = (((9,(7,((20,(6,5)),(8,(21,((3,(1,2)),4)))))),(13,(19,(17,((15,(18,16)),14))))),((12,11),10));
	TREE 'Tree 489 from INCOMPLETE search (criterion: minimize Tree value using character matrix)+' = ((((9,(7,((20,(6,5)),(8,(21,((3,(1,2)),4)))))),(13,(19,(17,((15,(18,16)),14))))),(10,11)),12);
	TREE 'Tree 490 from INCOMPLETE search (criterion: minimize Tree value using character matrix)+' = ((((9,(7,((20,(6,5)),(8,(21,((3,(1,2)),4)))))),(13,(19,(17,((15,(18,16)),14))))),12),(10,11));
	TREE 'Tree 491 from INCOMPLETE search (criterion: minimize Tree value using character matrix)+' = (((9,(7,((20,(6,5)),(8,(21,((3,(1,2)),4)))))),(13,(19,(17,((15,(18,16)),14))))),(12,(10,11)));
	TREE 'Tree 492 from INCOMPLETE search (criterion: minimize Tree value using character matrix)+' = (((9,(7,((20,(6,5)),(8,(21,((3,(1,2)),4)))))),(13,(19,(17,((15,(18,16)),14))))),((10,11),12));
	TREE 'Tree 493 from INCOMPLETE search (criterion: minimize Tree value using character matrix)+' = ((((9,(7,((20,(6,5)),(8,(21,((3,(1,2)),4)))))),(13,(19,(17,((15,(18,16)),14))))),11),(10,12));
	TREE 'Tree 494 from INCOMPLETE search (criterion: minimize Tree value using character matrix)+' = (9,((7,((20,(6,5)),(8,(21,((3,(1,2)),4))))),((13,(19,(17,((15,(18,16)),14)))),(10,(12,11)))));
	TREE 'Tree 495 from INCOMPLETE search (criterion: minimize Tree value using character matrix)+' = (9,((7,((20,(6,5)),(8,(21,((3,(1,2)),4))))),((13,(19,(17,((15,(18,16)),14)))),(12,(10,11)))));
	TREE 'Tree 496 from INCOMPLETE search (criterion: minimize Tree value using character matrix)+' = (9,((7,((20,(6,5)),(8,(21,((3,(1,2)),4))))),((13,(19,(17,((15,(18,16)),14)))),(10,(12,11)))));
	TREE 'Tree 497 from INCOMPLETE search (criterion: minimize Tree value using character matrix)+' = (9,((7,((20,(6,5)),(8,(21,((3,(1,2)),4))))),((13,(19,(17,((15,(18,16)),14)))),((12,11),10))));
	TREE 'Tree 498 from INCOMPLETE search (criterion: minimize Tree value using character matrix)+' = (9,((7,((20,(6,5)),(8,(21,((3,(1,2)),4))))),((13,(19,(17,((15,(18,16)),14)))),(12,(10,11)))));
	TREE 'Tree 499 from INCOMPLETE search (criterion: minimize Tree value using character matrix)+' = (9,((7,((20,(6,5)),(8,(21,((3,(1,2)),4))))),((13,(19,(17,((15,(18,16)),14)))),((12,11),10))));
	TREE 'Tree 500 from INCOMPLETE search (criterion: minimize Tree value using character matrix)+' = (9,((7,((20,(6,5)),(8,(21,((3,(1,2)),4))))),((13,(19,(17,((15,(18,16)),14)))),(12,(10,11)))));
	TREE 'Tree 501 from INCOMPLETE search (criterion: minimize Tree value using character matrix)+' = (9,((7,((20,(6,5)),(8,(21,((3,(1,2)),4))))),((13,(19,(17,((15,(18,16)),14)))),((10,11),12))));
	TREE 'Tree 502 from INCOMPLETE search (criterion: minimize Tree value using character matrix)+' = (9,((7,((20,(6,5)),(8,(21,((3,(1,2)),4))))),(((12,11),10),(13,(19,(17,((15,(18,16)),14)))))));
	TREE 'Tree 503 from INCOMPLETE search (criterion: minimize Tree value using character matrix)+' = (9,((7,((20,(6,5)),(8,(21,((3,(1,2)),4))))),(((12,11),10),(13,(19,(17,((15,(18,16)),14)))))));
	TREE 'Tree 504 from INCOMPLETE search (criterion: minimize Tree value using character matrix)+' = (9,((7,((20,(6,5)),(8,(21,((3,(1,2)),4))))),((12,(10,11)),(13,(19,(17,((15,(18,16)),14)))))));
	TREE 'Tree 505 from INCOMPLETE search (criterion: minimize Tree value using character matrix)+' = (9,((7,((20,(6,5)),(8,(21,((3,(1,2)),4))))),((12,(10,11)),(13,(19,(17,((15,(18,16)),14)))))));
	TREE 'Tree 506 from INCOMPLETE search (criterion: minimize Tree value using character matrix)+' = ((5,(20,((7,(9,((13,(19,(17,((15,(18,16)),14)))),(10,(12,11))))),(8,(21,((3,(1,2)),4)))))),6);
	TREE 'Tree 507 from INCOMPLETE search (criterion: minimize Tree value using character matrix)+' = ((5,(20,((7,(9,((13,(19,(17,((15,(18,16)),14)))),(12,(10,11))))),(8,(21,((3,(1,2)),4)))))),6);
	TREE 'Tree 508 from INCOMPLETE search (criterion: minimize Tree value using character matrix)+' = ((5,(20,((7,(9,((13,(19,(17,((15,(18,16)),14)))),(10,(12,11))))),(8,(21,((3,(1,2)),4)))))),6);
	TREE 'Tree 509 from INCOMPLETE search (criterion: minimize Tree value using character matrix)+' = ((5,(20,((7,(9,((13,(19,(17,((15,(18,16)),14)))),((12,11),10)))),(8,(21,((3,(1,2)),4)))))),6);
	TREE 'Tree 510 from INCOMPLETE search (criterion: minimize Tree value using character matrix)+' = ((5,(20,((7,(9,((13,(19,(17,((15,(18,16)),14)))),(12,(10,11))))),(8,(21,((3,(1,2)),4)))))),6);
	TREE 'Tree 511 from INCOMPLETE search (criterion: minimize Tree value using character matrix)+' = ((5,(20,((7,(9,((13,(19,(17,((15,(18,16)),14)))),((12,11),10)))),(8,(21,((3,(1,2)),4)))))),6);
	TREE 'Tree 512 from INCOMPLETE search (criterion: minimize Tree value using character matrix)+' = ((5,(20,((7,(9,((13,(19,(17,((15,(18,16)),14)))),(12,(10,11))))),(8,(21,((3,(1,2)),4)))))),6);
	TREE 'Tree 513 from INCOMPLETE search (criterion: minimize Tree value using character matrix)+' = ((5,(20,((7,(9,((13,(19,(17,((15,(18,16)),14)))),((10,11),12)))),(8,(21,((3,(1,2)),4)))))),6);
	TREE 'Tree 514 from INCOMPLETE search (criterion: minimize Tree value using character matrix)+' = ((5,(20,((7,(9,(((12,11),10),(13,(19,(17,((15,(18,16)),14))))))),(8,(21,((3,(1,2)),4)))))),6);
	TREE 'Tree 515 from INCOMPLETE search (criterion: minimize Tree value using character matrix)+' = ((5,(20,((7,(9,(((12,11),10),(13,(19,(17,((15,(18,16)),14))))))),(8,(21,((3,(1,2)),4)))))),6);
	TREE 'Tree 516 from INCOMPLETE search (criterion: minimize Tree value using character matrix)+' = ((5,(20,((7,(9,((12,(10,11)),(13,(19,(17,((15,(18,16)),14))))))),(8,(21,((3,(1,2)),4)))))),6);
	TREE 'Tree 517 from INCOMPLETE search (criterion: minimize Tree value using character matrix)+' = ((5,(20,((7,(9,((12,(10,11)),(13,(19,(17,((15,(18,16)),14))))))),(8,(21,((3,(1,2)),4)))))),6);
	TREE 'Tree 518 from INCOMPLETE search (criterion: minimize Tree value using character matrix)+' = (5,(6,(20,((7,(9,((13,(19,(17,((15,(18,16)),14)))),(10,(12,11))))),(8,(21,((3,(1,2)),4)))))));
	TREE 'Tree 519 from INCOMPLETE search (criterion: minimize Tree value using character matrix)+' = (5,(6,(20,((7,(9,((13,(19,(17,((15,(18,16)),14)))),(12,(10,11))))),(8,(21,((3,(1,2)),4)))))));
	TREE 'Tree 520 from INCOMPLETE search (criterion: minimize Tree value using character matrix)+' = (5,(6,(20,((7,(9,((13,(19,(17,((15,(18,16)),14)))),(10,(12,11))))),(8,(21,((3,(1,2)),4)))))));
	TREE 'Tree 521 from INCOMPLETE search (criterion: minimize Tree value using character matrix)+' = (5,(6,(20,((7,(9,((13,(19,(17,((15,(18,16)),14)))),((12,11),10)))),(8,(21,((3,(1,2)),4)))))));
	TREE 'Tree 522 from INCOMPLETE search (criterion: minimize Tree value using character matrix)+' = (5,(6,(20,((7,(9,((13,(19,(17,((15,(18,16)),14)))),(12,(10,11))))),(8,(21,((3,(1,2)),4)))))));
	TREE 'Tree 523 from INCOMPLETE search (criterion: minimize Tree value using character matrix)+' = (5,(6,(20,((7,(9,((13,(19,(17,((15,(18,16)),14)))),((12,11),10)))),(8,(21,((3,(1,2)),4)))))));
	TREE 'Tree 524 from INCOMPLETE search (criterion: minimize Tree value using character matrix)+' = (5,(6,(20,((7,(9,((13,(19,(17,((15,(18,16)),14)))),(12,(10,11))))),(8,(21,((3,(1,2)),4)))))));
	TREE 'Tree 525 from INCOMPLETE search (criterion: minimize Tree value using character matrix)+' = (5,(6,(20,((7,(9,((13,(19,(17,((15,(18,16)),14)))),((10,11),12)))),(8,(21,((3,(1,2)),4)))))));
	TREE 'Tree 526 from INCOMPLETE search (criterion: minimize Tree value using character matrix)+' = (5,(6,(20,((7,(9,(((12,11),10),(13,(19,(17,((15,(18,16)),14))))))),(8,(21,((3,(1,2)),4)))))));
	TREE 'Tree 527 from INCOMPLETE search (criterion: minimize Tree value using character matrix)+' = (5,(6,(20,((7,(9,(((12,11),10),(13,(19,(17,((15,(18,16)),14))))))),(8,(21,((3,(1,2)),4)))))));
	TREE 'Tree 528 from INCOMPLETE search (criterion: minimize Tree value using character matrix)+' = (5,(6,(20,((7,(9,((12,(10,11)),(13,(19,(17,((15,(18,16)),14))))))),(8,(21,((3,(1,2)),4)))))));
	TREE 'Tree 529 from INCOMPLETE search (criterion: minimize Tree value using character matrix)+' = (5,(6,(20,((7,(9,((12,(10,11)),(13,(19,(17,((15,(18,16)),14))))))),(8,(21,((3,(1,2)),4)))))));
	TREE 'Tree 530 from INCOMPLETE search (criterion: minimize Tree value using character matrix)+' = ((13,(19,(17,((15,(18,16)),14)))),(((12,11),10),(9,(7,((20,(6,5)),(8,(21,((3,(1,2)),4))))))));
	TREE 'Tree 531 from INCOMPLETE search (criterion: minimize Tree value using character matrix)+' = ((13,(19,(17,((15,(18,16)),14)))),((12,(10,11)),(9,(7,((20,(6,5)),(8,(21,((3,(1,2)),4))))))));
	TREE 'Tree 532 from INCOMPLETE search (criterion: minimize Tree value using character matrix)+' = (((19,(17,((15,(18,16)),14))),(((10,12),11),(9,(7,((20,(6,5)),(8,(21,((3,(1,2)),4)))))))),13);
	TREE 'Tree 533 from INCOMPLETE search (criterion: minimize Tree value using character matrix)+' = ((19,(17,((15,(18,16)),14))),(13,(((10,12),11),(9,(7,((20,(6,5)),(8,(21,((3,(1,2)),4)))))))));
	TREE 'Tree 534 from INCOMPLETE search (criterion: minimize Tree value using character matrix)+' = ((13,(19,(17,((15,(18,16)),14)))),(((12,11),10),(9,(7,((20,(6,5)),(8,(21,((3,(1,2)),4))))))));
	TREE 'Tree 535 from INCOMPLETE search (criterion: minimize Tree value using character matrix)+' = ((13,(19,(17,((15,(18,16)),14)))),((12,(10,11)),(9,(7,((20,(6,5)),(8,(21,((3,(1,2)),4))))))));
	TREE 'Tree 536 from INCOMPLETE search (criterion: minimize Tree value using character matrix)+' = (((12,11),10),((13,(19,(17,((15,(18,16)),14)))),(9,(7,((20,(6,5)),(8,(21,((3,(1,2)),4))))))));
	TREE 'Tree 537 from INCOMPLETE search (criterion: minimize Tree value using character matrix)+' = ((((12,11),10),(9,(7,((20,(6,5)),(8,(21,((3,(1,2)),4))))))),(13,(19,(17,((15,(18,16)),14)))));
	TREE 'Tree 538 from INCOMPLETE search (criterion: minimize Tree value using character matrix)+' = ((((12,11),10),(9,(7,((20,(6,5)),(8,(21,((3,(1,2)),4))))))),(13,(19,(17,((15,(18,16)),14)))));
	TREE 'Tree 539 from INCOMPLETE search (criterion: minimize Tree value using character matrix)+' = ((((12,11),10),(9,(7,((20,(6,5)),(8,(21,((3,(1,2)),4))))))),(13,(19,(17,((15,(18,16)),14)))));
	TREE 'Tree 540 from INCOMPLETE search (criterion: minimize Tree value using character matrix)+' = ((12,(10,11)),((13,(19,(17,((15,(18,16)),14)))),(9,(7,((20,(6,5)),(8,(21,((3,(1,2)),4))))))));
	TREE 'Tree 541 from INCOMPLETE search (criterion: minimize Tree value using character matrix)+' = (((12,(10,11)),(9,(7,((20,(6,5)),(8,(21,((3,(1,2)),4))))))),(13,(19,(17,((15,(18,16)),14)))));
	TREE 'Tree 542 from INCOMPLETE search (criterion: minimize Tree value using character matrix)+' = (((12,(10,11)),(9,(7,((20,(6,5)),(8,(21,((3,(1,2)),4))))))),(13,(19,(17,((15,(18,16)),14)))));
	TREE 'Tree 543 from INCOMPLETE search (criterion: minimize Tree value using character matrix)+' = (((12,(10,11)),(9,(7,((20,(6,5)),(8,(21,((3,(1,2)),4))))))),(13,(19,(17,((15,(18,16)),14)))));
	TREE 'Tree 544 from INCOMPLETE search (criterion: minimize Tree value using character matrix)+' = (((12,11),((13,(19,(17,((15,(18,16)),14)))),(9,(7,((20,(6,5)),(8,(21,((3,(1,2)),4)))))))),10);
	TREE 'Tree 545 from INCOMPLETE search (criterion: minimize Tree value using character matrix)+' = (((12,11),((13,(19,(17,((15,(18,16)),14)))),(9,(7,((20,(6,5)),(8,(21,((3,(1,2)),4)))))))),10);
	TREE 'Tree 546 from INCOMPLETE search (criterion: minimize Tree value using character matrix)+' = ((12,11),(10,((13,(19,(17,((15,(18,16)),14)))),(9,(7,((20,(6,5)),(8,(21,((3,(1,2)),4)))))))));
	TREE 'Tree 547 from INCOMPLETE search (criterion: minimize Tree value using character matrix)+' = (((12,11),((13,(19,(17,((15,(18,16)),14)))),(9,(7,((20,(6,5)),(8,(21,((3,(1,2)),4)))))))),10);
	TREE 'Tree 548 from INCOMPLETE search (criterion: minimize Tree value using character matrix)+' = (((10,11),((13,(19,(17,((15,(18,16)),14)))),(9,(7,((20,(6,5)),(8,(21,((3,(1,2)),4)))))))),12);
	TREE 'Tree 549 from INCOMPLETE search (criterion: minimize Tree value using character matrix)+' = (((10,11),((13,(19,(17,((15,(18,16)),14)))),(9,(7,((20,(6,5)),(8,(21,((3,(1,2)),4)))))))),12);
	TREE 'Tree 550 from INCOMPLETE search (criterion: minimize Tree value using character matrix)+' = ((10,11),(12,((13,(19,(17,((15,(18,16)),14)))),(9,(7,((20,(6,5)),(8,(21,((3,(1,2)),4)))))))));
	TREE 'Tree 551 from INCOMPLETE search (criterion: minimize Tree value using character matrix)+' = (((10,11),((13,(19,(17,((15,(18,16)),14)))),(9,(7,((20,(6,5)),(8,(21,((3,(1,2)),4)))))))),12);
	TREE 'Tree 552 from INCOMPLETE search (criterion: minimize Tree value using character matrix)+' = ((13,(((10,12),11),(9,(7,((20,(6,5)),(8,(21,((3,(1,2)),4)))))))),(19,(17,((15,(18,16)),14))));
	TREE 'Tree 553 from INCOMPLETE search (criterion: minimize Tree value using character matrix)+' = (13,((((10,12),11),(9,(7,((20,(6,5)),(8,(21,((3,(1,2)),4))))))),(19,(17,((15,(18,16)),14)))));
	TREE 'Tree 554 from INCOMPLETE search (criterion: minimize Tree value using character matrix)+' = ((13,(((10,12),11),(9,(7,((20,(6,5)),(8,(21,((3,(1,2)),4)))))))),(19,(17,((15,(18,16)),14))));
	TREE 'Tree 555 from INCOMPLETE search (criterion: minimize Tree value using character matrix)+' = (13,((((10,12),11),(9,(7,((20,(6,5)),(8,(21,((3,(1,2)),4))))))),(19,(17,((15,(18,16)),14)))));
	TREE 'Tree 556 from INCOMPLETE search (criterion: minimize Tree value using character matrix)+' = ((13,(((10,12),11),(9,(7,((20,(6,5)),(8,(21,((3,(1,2)),4)))))))),(19,(17,((15,(18,16)),14))));
	TREE 'Tree 557 from INCOMPLETE search (criterion: minimize Tree value using character matrix)+' = (13,((((10,12),11),(9,(7,((20,(6,5)),(8,(21,((3,(1,2)),4))))))),(19,(17,((15,(18,16)),14)))));
	TREE 'Tree 558 from INCOMPLETE search (criterion: minimize Tree value using character matrix)+' = ((13,(((10,12),11),(9,(7,((20,(6,5)),(8,(21,((3,(1,2)),4)))))))),(19,(17,((15,(18,16)),14))));
	TREE 'Tree 559 from INCOMPLETE search (criterion: minimize Tree value using character matrix)+' = (13,((((10,12),11),(9,(7,((20,(6,5)),(8,(21,((3,(1,2)),4))))))),(19,(17,((15,(18,16)),14)))));
	TREE 'Tree 560 from INCOMPLETE search (criterion: minimize Tree value using character matrix)+' = ((13,(((10,12),11),(9,(7,((20,(6,5)),(8,(21,((3,(1,2)),4)))))))),(19,(17,((15,(18,16)),14))));
	TREE 'Tree 561 from INCOMPLETE search (criterion: minimize Tree value using character matrix)+' = (13,((((10,12),11),(9,(7,((20,(6,5)),(8,(21,((3,(1,2)),4))))))),(19,(17,((15,(18,16)),14)))));
	TREE 'Tree 562 from INCOMPLETE search (criterion: minimize Tree value using character matrix)+' = ((10,(11,((9,(7,((20,(6,5)),(8,(21,((3,(1,2)),4)))))),(13,(19,(17,((15,(18,16)),14))))))),12);
	TREE 'Tree 563 from INCOMPLETE search (criterion: minimize Tree value using character matrix)+' = (10,((11,((9,(7,((20,(6,5)),(8,(21,((3,(1,2)),4)))))),(13,(19,(17,((15,(18,16)),14)))))),12));
	TREE 'Tree 564 from INCOMPLETE search (criterion: minimize Tree value using character matrix)+' = ((11,((9,(7,((20,(6,5)),(8,(21,((3,(1,2)),4)))))),(13,(19,(17,((15,(18,16)),14)))))),(10,12));
	TREE 'Tree 565 from INCOMPLETE search (criterion: minimize Tree value using character matrix)+' = ((11,((9,(7,((20,(6,5)),(8,(21,((3,(1,2)),4)))))),(13,(19,(17,((15,(18,16)),14)))))),(10,12));
	TREE 'Tree 566 from INCOMPLETE search (criterion: minimize Tree value using character matrix)+' = ((11,(10,((9,(7,((20,(6,5)),(8,(21,((3,(1,2)),4)))))),(13,(19,(17,((15,(18,16)),14))))))),12);
	TREE 'Tree 567 from INCOMPLETE search (criterion: minimize Tree value using character matrix)+' = ((11,(12,((9,(7,((20,(6,5)),(8,(21,((3,(1,2)),4)))))),(13,(19,(17,((15,(18,16)),14))))))),10);
	TREE 'Tree 568 from INCOMPLETE search (criterion: minimize Tree value using character matrix)+' = (11,((10,12),((9,(7,((20,(6,5)),(8,(21,((3,(1,2)),4)))))),(13,(19,(17,((15,(18,16)),14)))))));
	TREE 'Tree 569 from INCOMPLETE search (criterion: minimize Tree value using character matrix)+' = (11,((10,12),((9,(7,((20,(6,5)),(8,(21,((3,(1,2)),4)))))),(13,(19,(17,((15,(18,16)),14)))))));
	TREE 'Tree 570 from INCOMPLETE search (criterion: minimize Tree value using character matrix)+' = (((12,11),((9,(7,((20,(6,5)),(8,(21,((3,(1,2)),4)))))),(13,(19,(17,((15,(18,16)),14)))))),10);
	TREE 'Tree 571 from INCOMPLETE search (criterion: minimize Tree value using character matrix)+' = (((12,11),((9,(7,((20,(6,5)),(8,(21,((3,(1,2)),4)))))),(13,(19,(17,((15,(18,16)),14)))))),10);
	TREE 'Tree 572 from INCOMPLETE search (criterion: minimize Tree value using character matrix)+' = (((12,11),10),((9,(7,((20,(6,5)),(8,(21,((3,(1,2)),4)))))),(13,(19,(17,((15,(18,16)),14))))));
	TREE 'Tree 573 from INCOMPLETE search (criterion: minimize Tree value using character matrix)+' = (((12,11),10),((9,(7,((20,(6,5)),(8,(21,((3,(1,2)),4)))))),(13,(19,(17,((15,(18,16)),14))))));
	TREE 'Tree 574 from INCOMPLETE search (criterion: minimize Tree value using character matrix)+' = ((12,(10,11)),((9,(7,((20,(6,5)),(8,(21,((3,(1,2)),4)))))),(13,(19,(17,((15,(18,16)),14))))));
	TREE 'Tree 575 from INCOMPLETE search (criterion: minimize Tree value using character matrix)+' = ((12,(10,11)),((9,(7,((20,(6,5)),(8,(21,((3,(1,2)),4)))))),(13,(19,(17,((15,(18,16)),14))))));
	TREE 'Tree 576 from INCOMPLETE search (criterion: minimize Tree value using character matrix)+' = ((12,11),(10,((9,(7,((20,(6,5)),(8,(21,((3,(1,2)),4)))))),(13,(19,(17,((15,(18,16)),14)))))));
	TREE 'Tree 577 from INCOMPLETE search (criterion: minimize Tree value using character matrix)+' = ((12,11),(10,((9,(7,((20,(6,5)),(8,(21,((3,(1,2)),4)))))),(13,(19,(17,((15,(18,16)),14)))))));
	TREE 'Tree 578 from INCOMPLETE search (criterion: minimize Tree value using character matrix)+' = (((10,11),((9,(7,((20,(6,5)),(8,(21,((3,(1,2)),4)))))),(13,(19,(17,((15,(18,16)),14)))))),12);
	TREE 'Tree 579 from INCOMPLETE search (criterion: minimize Tree value using character matrix)+' = (((10,11),((9,(7,((20,(6,5)),(8,(21,((3,(1,2)),4)))))),(13,(19,(17,((15,(18,16)),14)))))),12);
	TREE 'Tree 580 from INCOMPLETE search (criterion: minimize Tree value using character matrix)+' = ((10,11),(12,((9,(7,((20,(6,5)),(8,(21,((3,(1,2)),4)))))),(13,(19,(17,((15,(18,16)),14)))))));
	TREE 'Tree 581 from INCOMPLETE search (criterion: minimize Tree value using character matrix)+' = ((10,11),(12,((9,(7,((20,(6,5)),(8,(21,((3,(1,2)),4)))))),(13,(19,(17,((15,(18,16)),14)))))));
	TREE 'Tree 582 from INCOMPLETE search (criterion: minimize Tree value using character matrix)+' = (((10,((9,(7,((20,(6,5)),(8,(21,((3,(1,2)),4)))))),(13,(19,(17,((15,(18,16)),14)))))),12),11);
	TREE 'Tree 583 from INCOMPLETE search (criterion: minimize Tree value using character matrix)+' = (((10,((9,(7,((20,(6,5)),(8,(21,((3,(1,2)),4)))))),(13,(19,(17,((15,(18,16)),14)))))),12),11);
	TREE 'Tree 584 from INCOMPLETE search (criterion: minimize Tree value using character matrix)+' = (((10,((9,(7,((20,(6,5)),(8,(21,((3,(1,2)),4)))))),(13,(19,(17,((15,(18,16)),14)))))),12),11);
	TREE 'Tree 585 from INCOMPLETE search (criterion: minimize Tree value using character matrix)+' = (((10,((9,(7,((20,(6,5)),(8,(21,((3,(1,2)),4)))))),(13,(19,(17,((15,(18,16)),14)))))),12),11);
	TREE 'Tree 586 from INCOMPLETE search (criterion: minimize Tree value using character matrix)+' = (((10,((9,(7,((20,(6,5)),(8,(21,((3,(1,2)),4)))))),(13,(19,(17,((15,(18,16)),14)))))),12),11);
	TREE 'Tree 587 from INCOMPLETE search (criterion: minimize Tree value using character matrix)+' = ((10,(((9,(7,((20,(6,5)),(8,(21,((3,(1,2)),4)))))),(13,(19,(17,((15,(18,16)),14))))),12)),11);
	TREE 'Tree 588 from INCOMPLETE search (criterion: minimize Tree value using character matrix)+' = ((10,(((9,(7,((20,(6,5)),(8,(21,((3,(1,2)),4)))))),(13,(19,(17,((15,(18,16)),14))))),12)),11);
	TREE 'Tree 589 from INCOMPLETE search (criterion: minimize Tree value using character matrix)+' = ((10,(((9,(7,((20,(6,5)),(8,(21,((3,(1,2)),4)))))),(13,(19,(17,((15,(18,16)),14))))),12)),11);
	TREE 'Tree 590 from INCOMPLETE search (criterion: minimize Tree value using character matrix)+' = ((10,(((9,(7,((20,(6,5)),(8,(21,((3,(1,2)),4)))))),(13,(19,(17,((15,(18,16)),14))))),12)),11);
	TREE 'Tree 591 from INCOMPLETE search (criterion: minimize Tree value using character matrix)+' = ((10,(((9,(7,((20,(6,5)),(8,(21,((3,(1,2)),4)))))),(13,(19,(17,((15,(18,16)),14))))),12)),11);
	TREE 'Tree 592 from INCOMPLETE search (criterion: minimize Tree value using character matrix)+' = ((10,(11,((13,(19,(17,((15,(18,16)),14)))),(9,(7,((20,(6,5)),(8,(21,((3,(1,2)),4))))))))),12);
	TREE 'Tree 593 from INCOMPLETE search (criterion: minimize Tree value using character matrix)+' = (10,((11,((13,(19,(17,((15,(18,16)),14)))),(9,(7,((20,(6,5)),(8,(21,((3,(1,2)),4)))))))),12));
	TREE 'Tree 594 from INCOMPLETE search (criterion: minimize Tree value using character matrix)+' = ((11,(10,((13,(19,(17,((15,(18,16)),14)))),(9,(7,((20,(6,5)),(8,(21,((3,(1,2)),4))))))))),12);
	TREE 'Tree 595 from INCOMPLETE search (criterion: minimize Tree value using character matrix)+' = ((11,(((13,(19,(17,((15,(18,16)),14)))),(9,(7,((20,(6,5)),(8,(21,((3,(1,2)),4))))))),10)),12);
	TREE 'Tree 596 from INCOMPLETE search (criterion: minimize Tree value using character matrix)+' = ((11,(((13,(19,(17,((15,(18,16)),14)))),(9,(7,((20,(6,5)),(8,(21,((3,(1,2)),4))))))),10)),12);
	TREE 'Tree 597 from INCOMPLETE search (criterion: minimize Tree value using character matrix)+' = ((11,(12,((13,(19,(17,((15,(18,16)),14)))),(9,(7,((20,(6,5)),(8,(21,((3,(1,2)),4))))))))),10);
	TREE 'Tree 598 from INCOMPLETE search (criterion: minimize Tree value using character matrix)+' = ((11,(((13,(19,(17,((15,(18,16)),14)))),(9,(7,((20,(6,5)),(8,(21,((3,(1,2)),4))))))),12)),10);
	TREE 'Tree 599 from INCOMPLETE search (criterion: minimize Tree value using character matrix)+' = ((11,(((13,(19,(17,((15,(18,16)),14)))),(9,(7,((20,(6,5)),(8,(21,((3,(1,2)),4))))))),12)),10);
	TREE 'Tree 600 from INCOMPLETE search (criterion: minimize Tree value using character matrix)+' = ((12,(((13,(19,(17,((15,(18,16)),14)))),(9,(7,((20,(6,5)),(8,(21,((3,(1,2)),4))))))),11)),10);
	TREE 'Tree 601 from INCOMPLETE search (criterion: minimize Tree value using character matrix)+' = ((12,(((13,(19,(17,((15,(18,16)),14)))),(9,(7,((20,(6,5)),(8,(21,((3,(1,2)),4))))))),11)),10);
	TREE 'Tree 602 from INCOMPLETE search (criterion: minimize Tree value using character matrix)+' = (((12,((13,(19,(17,((15,(18,16)),14)))),(9,(7,((20,(6,5)),(8,(21,((3,(1,2)),4)))))))),11),10);
	TREE 'Tree 603 from INCOMPLETE search (criterion: minimize Tree value using character matrix)+' = ((12,(((13,(19,(17,((15,(18,16)),14)))),(9,(7,((20,(6,5)),(8,(21,((3,(1,2)),4))))))),11)),10);
	TREE 'Tree 604 from INCOMPLETE search (criterion: minimize Tree value using character matrix)+' = (((12,((13,(19,(17,((15,(18,16)),14)))),(9,(7,((20,(6,5)),(8,(21,((3,(1,2)),4)))))))),11),10);
	TREE 'Tree 605 from INCOMPLETE search (criterion: minimize Tree value using character matrix)+' = ((12,(((13,(19,(17,((15,(18,16)),14)))),(9,(7,((20,(6,5)),(8,(21,((3,(1,2)),4))))))),11)),10);
	TREE 'Tree 606 from INCOMPLETE search (criterion: minimize Tree value using character matrix)+' = (12,((10,((13,(19,(17,((15,(18,16)),14)))),(9,(7,((20,(6,5)),(8,(21,((3,(1,2)),4)))))))),11));
	TREE 'Tree 607 from INCOMPLETE search (criterion: minimize Tree value using character matrix)+' = (12,(10,(((13,(19,(17,((15,(18,16)),14)))),(9,(7,((20,(6,5)),(8,(21,((3,(1,2)),4))))))),11)));
	TREE 'Tree 608 from INCOMPLETE search (criterion: minimize Tree value using character matrix)+' = (12,(10,(((13,(19,(17,((15,(18,16)),14)))),(9,(7,((20,(6,5)),(8,(21,((3,(1,2)),4))))))),11)));
	TREE 'Tree 609 from INCOMPLETE search (criterion: minimize Tree value using character matrix)+' = (12,(10,(((13,(19,(17,((15,(18,16)),14)))),(9,(7,((20,(6,5)),(8,(21,((3,(1,2)),4))))))),11)));
	TREE 'Tree 610 from INCOMPLETE search (criterion: minimize Tree value using character matrix)+' = (((12,((13,(19,(17,((15,(18,16)),14)))),(9,(7,((20,(6,5)),(8,(21,((3,(1,2)),4)))))))),11),10);
	TREE 'Tree 611 from INCOMPLETE search (criterion: minimize Tree value using character matrix)+' = ((12,(((13,(19,(17,((15,(18,16)),14)))),(9,(7,((20,(6,5)),(8,(21,((3,(1,2)),4))))))),11)),10);
	TREE 'Tree 612 from INCOMPLETE search (criterion: minimize Tree value using character matrix)+' = (12,((((13,(19,(17,((15,(18,16)),14)))),(9,(7,((20,(6,5)),(8,(21,((3,(1,2)),4))))))),10),11));
	TREE 'Tree 613 from INCOMPLETE search (criterion: minimize Tree value using character matrix)+' = (12,((((13,(19,(17,((15,(18,16)),14)))),(9,(7,((20,(6,5)),(8,(21,((3,(1,2)),4))))))),11),10));
	TREE 'Tree 614 from INCOMPLETE search (criterion: minimize Tree value using character matrix)+' = (12,((((13,(19,(17,((15,(18,16)),14)))),(9,(7,((20,(6,5)),(8,(21,((3,(1,2)),4))))))),10),11));
	TREE 'Tree 615 from INCOMPLETE search (criterion: minimize Tree value using character matrix)+' = (12,((((13,(19,(17,((15,(18,16)),14)))),(9,(7,((20,(6,5)),(8,(21,((3,(1,2)),4))))))),11),10));
	TREE 'Tree 616 from INCOMPLETE search (criterion: minimize Tree value using character matrix)+' = (((10,((13,(19,(17,((15,(18,16)),14)))),(9,(7,((20,(6,5)),(8,(21,((3,(1,2)),4)))))))),11),12);
	TREE 'Tree 617 from INCOMPLETE search (criterion: minimize Tree value using character matrix)+' = ((10,(((13,(19,(17,((15,(18,16)),14)))),(9,(7,((20,(6,5)),(8,(21,((3,(1,2)),4))))))),11)),12);
	TREE 'Tree 618 from INCOMPLETE search (criterion: minimize Tree value using character matrix)+' = (10,((((13,(19,(17,((15,(18,16)),14)))),(9,(7,((20,(6,5)),(8,(21,((3,(1,2)),4))))))),12),11));
	TREE 'Tree 619 from INCOMPLETE search (criterion: minimize Tree value using character matrix)+' = (10,((((13,(19,(17,((15,(18,16)),14)))),(9,(7,((20,(6,5)),(8,(21,((3,(1,2)),4))))))),11),12));
	TREE 'Tree 620 from INCOMPLETE search (criterion: minimize Tree value using character matrix)+' = ((10,(11,((13,(19,(17,((15,(18,16)),14)))),(9,(7,((20,(6,5)),(8,(21,((3,(1,2)),4))))))))),12);
	TREE 'Tree 621 from INCOMPLETE search (criterion: minimize Tree value using character matrix)+' = (10,((11,((13,(19,(17,((15,(18,16)),14)))),(9,(7,((20,(6,5)),(8,(21,((3,(1,2)),4)))))))),12));
	TREE 'Tree 622 from INCOMPLETE search (criterion: minimize Tree value using character matrix)+' = ((11,(10,((13,(19,(17,((15,(18,16)),14)))),(9,(7,((20,(6,5)),(8,(21,((3,(1,2)),4))))))))),12);
	TREE 'Tree 623 from INCOMPLETE search (criterion: minimize Tree value using character matrix)+' = ((11,(12,((13,(19,(17,((15,(18,16)),14)))),(9,(7,((20,(6,5)),(8,(21,((3,(1,2)),4))))))))),10);
	TREE 'Tree 624 from INCOMPLETE search (criterion: minimize Tree value using character matrix)+' = ((13,((9,(7,((20,(6,5)),(8,(21,((3,(1,2)),4)))))),((12,11),10))),(19,(17,((15,(18,16)),14))));
	TREE 'Tree 625 from INCOMPLETE search (criterion: minimize Tree value using character matrix)+' = (13,(((9,(7,((20,(6,5)),(8,(21,((3,(1,2)),4)))))),((12,11),10)),(19,(17,((15,(18,16)),14)))));

END;


BEGIN TREES;
	Title 'Trees from Mesquite''s heuristic search';
	ID 018cb1a6e6473;
	LINK Taxa = Taxa;
	TRANSLATE
[0] 		1 Protorothyris,
[1] 		2 Paleothyris,
[2] 		3 Thuringothyris,
[3] 		4 Euconcordia,
[4] 		5 Romeria_prima,
[5] 		6 Romeria_texana,
[6] 		7 Protocaptorhinus,
[7] 		8 Rhiodenticulatus,
[8] 		9 Saurorictus,
[9] 		10 Ca._laticeps,
[10] 		11 Ca._aguti,
[11] 		12 Ca._magnus,
[12] 		13 Labidosaurus,
[13] 		14 Labidosaurikos,
[14] 		15 Moradisaurus,
[15] 		16 Rothianiscus,
[16] 		17 Captorhinikos,
[17] 		18 Gansurhinus,
[18] 		19 Sumidadectes,
[19] 		20 Reiszorhinus,
[20] 		21 Opisthodontosaurus,
[21] 		22 Rhodotheratus,
[22] 		23 Tramuntanasaurus,
[23] 		24 Indosauriscus;
	TREE 'Tree 1 from search (criterion: minimize Tree value using character matrix)' = ((((21,(8,((7,(9,(((10,12),11),((((14,((16,18),15)),17),19),13)))),(20,(6,5))))),4),3),(1,2));
	TREE 'Tree 2 from search (criterion: minimize Tree value using character matrix)' = ((1,(((21,(8,((7,(9,(((10,12),11),((((14,((16,18),15)),17),19),13)))),(20,(6,5))))),4),3)),2);
	TREE 'Tree 3 from search (criterion: minimize Tree value using character matrix)' = (1,((((21,(8,((7,(9,(((10,12),11),((((14,((16,18),15)),17),19),13)))),(20,(6,5))))),4),3),2));
	TREE 'Tree 4 from search (criterion: minimize Tree value using character matrix)' = ((3,(1,2)),((21,(8,((7,(9,(((10,12),11),((((14,((16,18),15)),17),19),13)))),(20,(6,5))))),4));
	TREE 'Tree 5 from search (criterion: minimize Tree value using character matrix)' = (3,(((21,(8,((7,(9,(((10,12),11),((((14,((16,18),15)),17),19),13)))),(20,(6,5))))),4),(1,2)));
	TREE 'Tree 6 from search (criterion: minimize Tree value using character matrix)' = ((((21,(8,((7,(9,(((12,11),10),((((14,((16,18),15)),17),19),13)))),(20,(6,5))))),4),3),(1,2));
	TREE 'Tree 7 from search (criterion: minimize Tree value using character matrix)' = ((((21,(8,((7,(9,((12,(10,11)),((((14,((16,18),15)),17),19),13)))),(20,(6,5))))),4),3),(1,2));
	TREE 'Tree 8 from search (criterion: minimize Tree value using character matrix)' = ((1,(((21,(8,((7,(9,(((12,11),10),((((14,((16,18),15)),17),19),13)))),(20,(6,5))))),4),3)),2);
	TREE 'Tree 9 from search (criterion: minimize Tree value using character matrix)' = ((1,(((21,(8,((7,(9,((12,(10,11)),((((14,((16,18),15)),17),19),13)))),(20,(6,5))))),4),3)),2);
	TREE 'Tree 10 from search (criterion: minimize Tree value using character matrix)' = (1,((((21,(8,((7,(9,(((12,11),10),((((14,((16,18),15)),17),19),13)))),(20,(6,5))))),4),3),2));
	TREE 'Tree 11 from search (criterion: minimize Tree value using character matrix)' = (1,((((21,(8,((7,(9,((12,(10,11)),((((14,((16,18),15)),17),19),13)))),(20,(6,5))))),4),3),2));
	TREE 'Tree 12 from search (criterion: minimize Tree value using character matrix)' = (((21,(8,((7,(9,(((10,12),11),((((14,((16,18),15)),17),19),13)))),(20,(6,5))))),(3,(1,2))),4);
	TREE 'Tree 13 from search (criterion: minimize Tree value using character matrix)' = ((21,(8,((7,(9,(((10,12),11),((((14,((16,18),15)),17),19),13)))),(20,(6,5))))),((3,(1,2)),4));
	TREE 'Tree 14 from search (criterion: minimize Tree value using character matrix)' = ((3,(1,2)),((21,(8,((7,(9,(((12,11),10),((((14,((16,18),15)),17),19),13)))),(20,(6,5))))),4));
	TREE 'Tree 15 from search (criterion: minimize Tree value using character matrix)' = ((3,(1,2)),((21,(8,((7,(9,((12,(10,11)),((((14,((16,18),15)),17),19),13)))),(20,(6,5))))),4));
	TREE 'Tree 16 from search (criterion: minimize Tree value using character matrix)' = (3,(((21,(8,((7,(9,(((12,11),10),((((14,((16,18),15)),17),19),13)))),(20,(6,5))))),4),(1,2)));
	TREE 'Tree 17 from search (criterion: minimize Tree value using character matrix)' = (3,(((21,(8,((7,(9,((12,(10,11)),((((14,((16,18),15)),17),19),13)))),(20,(6,5))))),4),(1,2)));
	TREE 'Tree 18 from search (criterion: minimize Tree value using character matrix)' = (((21,(8,((7,(9,(((12,11),10),((((14,((16,18),15)),17),19),13)))),(20,(6,5))))),(3,(1,2))),4);
	TREE 'Tree 19 from search (criterion: minimize Tree value using character matrix)' = (((21,(8,((7,(9,((12,(10,11)),((((14,((16,18),15)),17),19),13)))),(20,(6,5))))),(3,(1,2))),4);
	TREE 'Tree 20 from search (criterion: minimize Tree value using character matrix)' = (((8,((7,(9,(((10,12),11),((((14,((16,18),15)),17),19),13)))),(20,(6,5)))),((3,(1,2)),4)),21);
	TREE 'Tree 21 from search (criterion: minimize Tree value using character matrix)' = ((8,((7,(9,(((10,12),11),((((14,((16,18),15)),17),19),13)))),(20,(6,5)))),(21,((3,(1,2)),4)));
	TREE 'Tree 22 from search (criterion: minimize Tree value using character matrix)' = ((21,(8,((7,(9,(((12,11),10),((((14,((16,18),15)),17),19),13)))),(20,(6,5))))),((3,(1,2)),4));
	TREE 'Tree 23 from search (criterion: minimize Tree value using character matrix)' = ((21,(8,((7,(9,((12,(10,11)),((((14,((16,18),15)),17),19),13)))),(20,(6,5))))),((3,(1,2)),4));
	TREE 'Tree 24 from search (criterion: minimize Tree value using character matrix)' = (((8,((7,(9,(((12,11),10),((((14,((16,18),15)),17),19),13)))),(20,(6,5)))),((3,(1,2)),4)),21);
	TREE 'Tree 25 from search (criterion: minimize Tree value using character matrix)' = (((8,((7,(9,((12,(10,11)),((((14,((16,18),15)),17),19),13)))),(20,(6,5)))),((3,(1,2)),4)),21);
	TREE 'Tree 26 from search (criterion: minimize Tree value using character matrix)' = ((((7,(9,(((10,12),11),((((14,((16,18),15)),17),19),13)))),(20,(6,5))),(21,((3,(1,2)),4))),8);
	TREE 'Tree 27 from search (criterion: minimize Tree value using character matrix)' = (((7,(9,(((10,12),11),((((14,((16,18),15)),17),19),13)))),(20,(6,5))),(8,(21,((3,(1,2)),4))));
	TREE 'Tree 28 from search (criterion: minimize Tree value using character matrix)' = ((8,((7,(9,(((12,11),10),((((14,((16,18),15)),17),19),13)))),(20,(6,5)))),(21,((3,(1,2)),4)));
	TREE 'Tree 29 from search (criterion: minimize Tree value using character matrix)' = ((8,((7,(9,((12,(10,11)),((((14,((16,18),15)),17),19),13)))),(20,(6,5)))),(21,((3,(1,2)),4)));
	TREE 'Tree 30 from search (criterion: minimize Tree value using character matrix)' = ((((7,(9,(((12,11),10),((((14,((16,18),15)),17),19),13)))),(20,(6,5))),(21,((3,(1,2)),4))),8);
	TREE 'Tree 31 from search (criterion: minimize Tree value using character matrix)' = ((((7,(9,((12,(10,11)),((((14,((16,18),15)),17),19),13)))),(20,(6,5))),(21,((3,(1,2)),4))),8);
	TREE 'Tree 32 from search (criterion: minimize Tree value using character matrix)' = (((20,(6,5)),(8,(21,((3,(1,2)),4)))),(7,(9,(((10,12),11),((((14,((16,18),15)),17),19),13)))));
	TREE 'Tree 33 from search (criterion: minimize Tree value using character matrix)' = ((20,(6,5)),((7,(9,(((10,12),11),((((14,((16,18),15)),17),19),13)))),(8,(21,((3,(1,2)),4)))));
	TREE 'Tree 34 from search (criterion: minimize Tree value using character matrix)' = (((7,(9,(((12,11),10),((((14,((16,18),15)),17),19),13)))),(20,(6,5))),(8,(21,((3,(1,2)),4))));
	TREE 'Tree 35 from search (criterion: minimize Tree value using character matrix)' = (((7,(9,((12,(10,11)),((((14,((16,18),15)),17),19),13)))),(20,(6,5))),(8,(21,((3,(1,2)),4))));
	TREE 'Tree 36 from search (criterion: minimize Tree value using character matrix)' = ((7,((20,(6,5)),(8,(21,((3,(1,2)),4))))),(9,(((10,12),11),((((14,((16,18),15)),17),19),13))));
	TREE 'Tree 37 from search (criterion: minimize Tree value using character matrix)' = (7,(((20,(6,5)),(8,(21,((3,(1,2)),4)))),(9,(((10,12),11),((((14,((16,18),15)),17),19),13)))));
	TREE 'Tree 38 from search (criterion: minimize Tree value using character matrix)' = (((20,(6,5)),(8,(21,((3,(1,2)),4)))),(7,(9,(((12,11),10),((((14,((16,18),15)),17),19),13)))));
	TREE 'Tree 39 from search (criterion: minimize Tree value using character matrix)' = (((20,(6,5)),(8,(21,((3,(1,2)),4)))),(7,(9,((12,(10,11)),((((14,((16,18),15)),17),19),13)))));
	TREE 'Tree 40 from search (criterion: minimize Tree value using character matrix)' = (((6,5),((7,(9,(((10,12),11),((((14,((16,18),15)),17),19),13)))),(8,(21,((3,(1,2)),4))))),20);
	TREE 'Tree 41 from search (criterion: minimize Tree value using character matrix)' = ((6,5),(20,((7,(9,(((10,12),11),((((14,((16,18),15)),17),19),13)))),(8,(21,((3,(1,2)),4))))));
	TREE 'Tree 42 from search (criterion: minimize Tree value using character matrix)' = ((20,(6,5)),((7,(9,(((12,11),10),((((14,((16,18),15)),17),19),13)))),(8,(21,((3,(1,2)),4)))));
	TREE 'Tree 43 from search (criterion: minimize Tree value using character matrix)' = ((20,(6,5)),((7,(9,((12,(10,11)),((((14,((16,18),15)),17),19),13)))),(8,(21,((3,(1,2)),4)))));
	TREE 'Tree 44 from search (criterion: minimize Tree value using character matrix)' = ((9,(7,((20,(6,5)),(8,(21,((3,(1,2)),4)))))),(((10,12),11),((((14,((16,18),15)),17),19),13)));
	TREE 'Tree 45 from search (criterion: minimize Tree value using character matrix)' = (9,((7,((20,(6,5)),(8,(21,((3,(1,2)),4))))),(((10,12),11),((((14,((16,18),15)),17),19),13))));
	TREE 'Tree 46 from search (criterion: minimize Tree value using character matrix)' = ((7,((20,(6,5)),(8,(21,((3,(1,2)),4))))),(9,(((12,11),10),((((14,((16,18),15)),17),19),13))));
	TREE 'Tree 47 from search (criterion: minimize Tree value using character matrix)' = ((7,((20,(6,5)),(8,(21,((3,(1,2)),4))))),(9,((12,(10,11)),((((14,((16,18),15)),17),19),13))));
	TREE 'Tree 48 from search (criterion: minimize Tree value using character matrix)' = (7,(((20,(6,5)),(8,(21,((3,(1,2)),4)))),(9,(((12,11),10),((((14,((16,18),15)),17),19),13)))));
	TREE 'Tree 49 from search (criterion: minimize Tree value using character matrix)' = (7,(((20,(6,5)),(8,(21,((3,(1,2)),4)))),(9,((12,(10,11)),((((14,((16,18),15)),17),19),13)))));
	TREE 'Tree 50 from search (criterion: minimize Tree value using character matrix)' = (((6,5),((7,(9,(((12,11),10),((((14,((16,18),15)),17),19),13)))),(8,(21,((3,(1,2)),4))))),20);
	TREE 'Tree 51 from search (criterion: minimize Tree value using character matrix)' = (((6,5),((7,(9,((12,(10,11)),((((14,((16,18),15)),17),19),13)))),(8,(21,((3,(1,2)),4))))),20);
	TREE 'Tree 52 from search (criterion: minimize Tree value using character matrix)' = ((5,(20,((7,(9,(((10,12),11),((((14,((16,18),15)),17),19),13)))),(8,(21,((3,(1,2)),4)))))),6);
	TREE 'Tree 53 from search (criterion: minimize Tree value using character matrix)' = (5,(6,(20,((7,(9,(((10,12),11),((((14,((16,18),15)),17),19),13)))),(8,(21,((3,(1,2)),4)))))));
	TREE 'Tree 54 from search (criterion: minimize Tree value using character matrix)' = ((6,5),(20,((7,(9,(((12,11),10),((((14,((16,18),15)),17),19),13)))),(8,(21,((3,(1,2)),4))))));
	TREE 'Tree 55 from search (criterion: minimize Tree value using character matrix)' = ((6,5),(20,((7,(9,((12,(10,11)),((((14,((16,18),15)),17),19),13)))),(8,(21,((3,(1,2)),4))))));
	TREE 'Tree 56 from search (criterion: minimize Tree value using character matrix)' = ((((10,12),11),(9,(7,((20,(6,5)),(8,(21,((3,(1,2)),4))))))),((((14,((16,18),15)),17),19),13));
	TREE 'Tree 57 from search (criterion: minimize Tree value using character matrix)' = (((10,12),11),((9,(7,((20,(6,5)),(8,(21,((3,(1,2)),4)))))),((((14,((16,18),15)),17),19),13)));
	TREE 'Tree 58 from search (criterion: minimize Tree value using character matrix)' = ((9,(7,((20,(6,5)),(8,(21,((3,(1,2)),4)))))),(((12,11),10),((((14,((16,18),15)),17),19),13)));
	TREE 'Tree 59 from search (criterion: minimize Tree value using character matrix)' = ((9,(7,((20,(6,5)),(8,(21,((3,(1,2)),4)))))),((12,(10,11)),((((14,((16,18),15)),17),19),13)));
	TREE 'Tree 60 from search (criterion: minimize Tree value using character matrix)' = (9,((7,((20,(6,5)),(8,(21,((3,(1,2)),4))))),(((12,11),10),((((14,((16,18),15)),17),19),13))));
	TREE 'Tree 61 from search (criterion: minimize Tree value using character matrix)' = (9,((7,((20,(6,5)),(8,(21,((3,(1,2)),4))))),((12,(10,11)),((((14,((16,18),15)),17),19),13))));
	TREE 'Tree 62 from search (criterion: minimize Tree value using character matrix)' = ((5,(20,((7,(9,(((12,11),10),((((14,((16,18),15)),17),19),13)))),(8,(21,((3,(1,2)),4)))))),6);
	TREE 'Tree 63 from search (criterion: minimize Tree value using character matrix)' = ((5,(20,((7,(9,((12,(10,11)),((((14,((16,18),15)),17),19),13)))),(8,(21,((3,(1,2)),4)))))),6);
	TREE 'Tree 64 from search (criterion: minimize Tree value using character matrix)' = (5,(6,(20,((7,(9,(((12,11),10),((((14,((16,18),15)),17),19),13)))),(8,(21,((3,(1,2)),4)))))));
	TREE 'Tree 65 from search (criterion: minimize Tree value using character matrix)' = (5,(6,(20,((7,(9,((12,(10,11)),((((14,((16,18),15)),17),19),13)))),(8,(21,((3,(1,2)),4)))))));
	TREE 'Tree 66 from search (criterion: minimize Tree value using character matrix)' = (((((14,((16,18),15)),17),19),(((10,12),11),(9,(7,((20,(6,5)),(8,(21,((3,(1,2)),4)))))))),13);
	TREE 'Tree 67 from search (criterion: minimize Tree value using character matrix)' = ((((14,((16,18),15)),17),19),((((10,12),11),(9,(7,((20,(6,5)),(8,(21,((3,(1,2)),4))))))),13));
	TREE 'Tree 68 from search (criterion: minimize Tree value using character matrix)' = ((((12,11),10),(9,(7,((20,(6,5)),(8,(21,((3,(1,2)),4))))))),((((14,((16,18),15)),17),19),13));
	TREE 'Tree 69 from search (criterion: minimize Tree value using character matrix)' = (((12,(10,11)),(9,(7,((20,(6,5)),(8,(21,((3,(1,2)),4))))))),((((14,((16,18),15)),17),19),13));
	TREE 'Tree 70 from search (criterion: minimize Tree value using character matrix)' = ((11,((9,(7,((20,(6,5)),(8,(21,((3,(1,2)),4)))))),((((14,((16,18),15)),17),19),13))),(10,12));
	TREE 'Tree 71 from search (criterion: minimize Tree value using character matrix)' = (11,((10,12),((9,(7,((20,(6,5)),(8,(21,((3,(1,2)),4)))))),((((14,((16,18),15)),17),19),13))));
	TREE 'Tree 72 from search (criterion: minimize Tree value using character matrix)' = (((12,11),((9,(7,((20,(6,5)),(8,(21,((3,(1,2)),4)))))),((((14,((16,18),15)),17),19),13))),10);
	TREE 'Tree 73 from search (criterion: minimize Tree value using character matrix)' = (((12,11),10),((9,(7,((20,(6,5)),(8,(21,((3,(1,2)),4)))))),((((14,((16,18),15)),17),19),13)));
	TREE 'Tree 74 from search (criterion: minimize Tree value using character matrix)' = ((12,(10,11)),((9,(7,((20,(6,5)),(8,(21,((3,(1,2)),4)))))),((((14,((16,18),15)),17),19),13)));
	TREE 'Tree 75 from search (criterion: minimize Tree value using character matrix)' = ((12,11),(10,((9,(7,((20,(6,5)),(8,(21,((3,(1,2)),4)))))),((((14,((16,18),15)),17),19),13))));
	TREE 'Tree 76 from search (criterion: minimize Tree value using character matrix)' = (((10,11),((9,(7,((20,(6,5)),(8,(21,((3,(1,2)),4)))))),((((14,((16,18),15)),17),19),13))),12);
	TREE 'Tree 77 from search (criterion: minimize Tree value using character matrix)' = ((10,11),(12,((9,(7,((20,(6,5)),(8,(21,((3,(1,2)),4)))))),((((14,((16,18),15)),17),19),13))));
	TREE 'Tree 78 from search (criterion: minimize Tree value using character matrix)' = (((10,((9,(7,((20,(6,5)),(8,(21,((3,(1,2)),4)))))),((((14,((16,18),15)),17),19),13))),12),11);
	TREE 'Tree 79 from search (criterion: minimize Tree value using character matrix)' = ((10,(((9,(7,((20,(6,5)),(8,(21,((3,(1,2)),4)))))),((((14,((16,18),15)),17),19),13)),12)),11);
	TREE 'Tree 80 from search (criterion: minimize Tree value using character matrix)' = (((((14,((16,18),15)),17),19),(((12,11),10),(9,(7,((20,(6,5)),(8,(21,((3,(1,2)),4)))))))),13);
	TREE 'Tree 81 from search (criterion: minimize Tree value using character matrix)' = (((((14,((16,18),15)),17),19),((12,(10,11)),(9,(7,((20,(6,5)),(8,(21,((3,(1,2)),4)))))))),13);
	TREE 'Tree 82 from search (criterion: minimize Tree value using character matrix)' = ((19,((((10,12),11),(9,(7,((20,(6,5)),(8,(21,((3,(1,2)),4))))))),13)),((14,((16,18),15)),17));
	TREE 'Tree 83 from search (criterion: minimize Tree value using character matrix)' = (19,(((14,((16,18),15)),17),((((10,12),11),(9,(7,((20,(6,5)),(8,(21,((3,(1,2)),4))))))),13)));
	TREE 'Tree 84 from search (criterion: minimize Tree value using character matrix)' = ((((14,((16,18),15)),17),19),((((12,11),10),(9,(7,((20,(6,5)),(8,(21,((3,(1,2)),4))))))),13));
	TREE 'Tree 85 from search (criterion: minimize Tree value using character matrix)' = ((((14,((16,18),15)),17),19),(((12,(10,11)),(9,(7,((20,(6,5)),(8,(21,((3,(1,2)),4))))))),13));
	TREE 'Tree 86 from search (criterion: minimize Tree value using character matrix)' = ((10,(11,((9,(7,((20,(6,5)),(8,(21,((3,(1,2)),4)))))),((((14,((16,18),15)),17),19),13)))),12);
	TREE 'Tree 87 from search (criterion: minimize Tree value using character matrix)' = (10,((11,((9,(7,((20,(6,5)),(8,(21,((3,(1,2)),4)))))),((((14,((16,18),15)),17),19),13))),12));
	TREE 'Tree 88 from search (criterion: minimize Tree value using character matrix)' = ((11,(10,((9,(7,((20,(6,5)),(8,(21,((3,(1,2)),4)))))),((((14,((16,18),15)),17),19),13)))),12);
	TREE 'Tree 89 from search (criterion: minimize Tree value using character matrix)' = ((11,(12,((9,(7,((20,(6,5)),(8,(21,((3,(1,2)),4)))))),((((14,((16,18),15)),17),19),13)))),10);
	TREE 'Tree 90 from search (criterion: minimize Tree value using character matrix)' = (((14,((16,18),15)),(19,((((10,12),11),(9,(7,((20,(6,5)),(8,(21,((3,(1,2)),4))))))),13))),17);
	TREE 'Tree 91 from search (criterion: minimize Tree value using character matrix)' = ((14,((16,18),15)),((19,((((10,12),11),(9,(7,((20,(6,5)),(8,(21,((3,(1,2)),4))))))),13)),17));
	TREE 'Tree 92 from search (criterion: minimize Tree value using character matrix)' = ((19,((((12,11),10),(9,(7,((20,(6,5)),(8,(21,((3,(1,2)),4))))))),13)),((14,((16,18),15)),17));
	TREE 'Tree 93 from search (criterion: minimize Tree value using character matrix)' = ((19,(((12,(10,11)),(9,(7,((20,(6,5)),(8,(21,((3,(1,2)),4))))))),13)),((14,((16,18),15)),17));
	TREE 'Tree 94 from search (criterion: minimize Tree value using character matrix)' = (19,(((14,((16,18),15)),17),((((12,11),10),(9,(7,((20,(6,5)),(8,(21,((3,(1,2)),4))))))),13)));
	TREE 'Tree 95 from search (criterion: minimize Tree value using character matrix)' = (19,(((14,((16,18),15)),17),(((12,(10,11)),(9,(7,((20,(6,5)),(8,(21,((3,(1,2)),4))))))),13)));
	TREE 'Tree 96 from search (criterion: minimize Tree value using character matrix)' = (((14,((16,18),15)),(19,((((12,11),10),(9,(7,((20,(6,5)),(8,(21,((3,(1,2)),4))))))),13))),17);
	TREE 'Tree 97 from search (criterion: minimize Tree value using character matrix)' = (((14,((16,18),15)),(19,(((12,(10,11)),(9,(7,((20,(6,5)),(8,(21,((3,(1,2)),4))))))),13))),17);
	TREE 'Tree 98 from search (criterion: minimize Tree value using character matrix)' = ((((16,18),15),((19,((((10,12),11),(9,(7,((20,(6,5)),(8,(21,((3,(1,2)),4))))))),13)),17)),14);
	TREE 'Tree 99 from search (criterion: minimize Tree value using character matrix)' = (((16,18),15),(14,((19,((((10,12),11),(9,(7,((20,(6,5)),(8,(21,((3,(1,2)),4))))))),13)),17)));
	TREE 'Tree 100 from search (criterion: minimize Tree value using character matrix)' = ((14,((16,18),15)),((19,((((12,11),10),(9,(7,((20,(6,5)),(8,(21,((3,(1,2)),4))))))),13)),17));

END;


BEGIN NOTES;

	TEXT   TAXON = 16 CHARACTER = 10 TEXT = Check_this_character;

	TEXT   TAXON = 13 CHARACTER = 40 TEXT = 'changed, one specimen of labido has a distinct ecto+alary';
	TEXT   TAXON = 18 CHARACTER = 40 TEXT = 'New characters state, having both ecto and alary process of jusgal.';

	TEXT   TAXON = 18 CHARACTER = 45 TEXT = 'problematic because it is not exposed, or is absent. ';

	TEXT   TAXON = 18 CHARACTER = 46 TEXT = uncertain_about_this_character.;

	TEXT   TAXON = 24 CHARACTER = 51 TEXT = 'Quantify please, I think it is long in indian taxon';

	TEXT   TAXON = 24 CHARACTER = 52 TEXT = 'Check coding, I think it is aligned vertically';

	TEXT   TAXON = 24 CHARACTER = 53 TEXT = I_think_this_process_is_damaged_and_incomplete_;

	TEXT   TAXON = 18 CHARACTER = 55 TEXT = from_other_species;

	TEXT   TAXON = 21 CHARACTER = 68 TEXT = 'changed to 1 from 0 based on similarities to Capto, and specimen OMNH77471';

	TEXT   TAXON = 18 CHARACTER = 69 TEXT = from_other_species;

END;

Begin MESQUITE;
		MESQUITESCRIPTVERSION 2;
		TITLE AUTO;
		tell ProjectCoordinator;
		timeSaved 1717791595637;
		getEmployee #mesquite.minimal.ManageTaxa.ManageTaxa;
		tell It;
			setID 0 8406906956201348897;
			tell It;
				setDefaultOrder  0 1 2 3 4 5 6 7 8 9 10 11 12 13 14 15 16 17 18 19 20 22 23 21;
				attachments ;
			endTell;
		endTell;
		getEmployee #mesquite.charMatrices.ManageCharacters.ManageCharacters;
		tell It;
			setID 0 2729302694350393928;
			tell It;
				setDefaultOrder  0 1 2 3 4 5 6 7 8 9 10 11 12 13 14 15 16 17 18 19 20 21 22 23 24 25 26 27 28 29 30 31 32 33 34 35 36 37 38 39 40 41 42 43 44 45 46 47 48 49 50 51 52 53 54 55 56 57 58 59 60 61 62 63 64 65 81 68 67 69 70 71 72 73 74 75 76 77 78;
				attachments ;
			endTell;
			mqVersion 381;
			checksumv 0 3 801013676 null  getNumChars 79 numChars 79 getNumTaxa 24 numTaxa 24   short true   bits 31   states 31   sumSquaresStatesOnly 6057.0 sumSquares 6057.0 longCompressibleToShort false usingShortMatrix true   NumFiles 1 NumMatrices 1;
			mqVersion;
		endTell;
		getWindow;
		tell It;
			suppress;
			setResourcesState false false 100;
			setPopoutState 400;
			setExplanationSize 0;
			setAnnotationSize 0;
			setFontIncAnnot 0;
			setFontIncExp 0;
			setSize 1440 844;
			setLocation 0 23;
			setFont SanSerif;
			setFontSize 10;
			getToolPalette;
			tell It;
			endTell;
			desuppress;
		endTell;
		getEmployee  #mesquite.charMatrices.BasicDataWindowCoord.BasicDataWindowCoord;
		tell It;
			showDataWindow #2729302694350393928 #mesquite.charMatrices.BasicDataWindowMaker.BasicDataWindowMaker;
			tell It;
				getWindow;
				tell It;
					getTable;
					tell It;
						rowNamesWidth 109;
					endTell;
					setExplanationSize 30;
					setAnnotationSize 20;
					setFontIncAnnot 0;
					setFontIncExp 0;
					setSize 1340 772;
					setLocation 0 23;
					setFont SanSerif;
					setFontSize 10;
					getToolPalette;
					tell It;
						setTool mesquite.charMatrices.BasicDataWindowMaker.BasicDataWindow.ibeam;
					endTell;
					setActive;
					setTool mesquite.charMatrices.BasicDataWindowMaker.BasicDataWindow.ibeam;
					colorCells  #mesquite.charMatrices.NoColor.NoColor;
					colorRowNames  #mesquite.charMatrices.TaxonGroupColor.TaxonGroupColor;
					colorColumnNames  #mesquite.charMatrices.CharGroupColor.CharGroupColor;
					colorText  #mesquite.charMatrices.NoColor.NoColor;
					setBackground White;
					toggleShowNames on;
					toggleShowTaxonNames on;
					toggleTight off;
					toggleThinRows off;
					toggleShowChanges on;
					toggleSeparateLines off;
					toggleShowStates on;
					toggleReduceCellBorders off;
					toggleAutoWCharNames on;
					toggleAutoTaxonNames off;
					toggleShowDefaultCharNames on;
					toggleConstrainCW on;
					toggleBirdsEye off;
					toggleColorOnlyTaxonNames off;
					toggleShowPaleGrid off;
					toggleShowPaleCellColors off;
					toggleShowPaleExcluded off;
					togglePaleInapplicable on;
					togglePaleMissing off;
					toggleShowBoldCellText off;
					toggleAllowAutosize on;
					toggleColorsPanel off;
					toggleDiagonal on;
					setDiagonalHeight 80;
					toggleLinkedScrolling on;
					toggleScrollLinkedTables off;
				endTell;
				showWindow;
				getWindow;
				tell It;
					forceAutosize;
				endTell;
				getEmployee #mesquite.charMatrices.AlterData.AlterData;
				tell It;
					toggleBySubmenus off;
				endTell;
				getEmployee #mesquite.charMatrices.ColorByState.ColorByState;
				tell It;
					setStateLimit 9;
					toggleUniformMaximum on;
				endTell;
				getEmployee #mesquite.charMatrices.ColorCells.ColorCells;
				tell It;
					setColor Red;
					removeColor off;
				endTell;
				getEmployee #mesquite.categ.StateNamesStrip.StateNamesStrip;
				tell It;
					showStrip on;
				endTell;
				getEmployee #mesquite.charMatrices.AnnotPanel.AnnotPanel;
				tell It;
					togglePanel off;
				endTell;
				getEmployee #mesquite.charMatrices.CharReferenceStrip.CharReferenceStrip;
				tell It;
					showStrip off;
				endTell;
				getEmployee #mesquite.charMatrices.QuickKeySelector.QuickKeySelector;
				tell It;
					autotabOff;
				endTell;
				getEmployee #mesquite.charMatrices.SelSummaryStrip.SelSummaryStrip;
				tell It;
					showStrip off;
				endTell;
				getEmployee #mesquite.categ.SmallStateNamesEditor.SmallStateNamesEditor;
				tell It;
					panelOpen true;
				endTell;
			endTell;
		endTell;
		getEmployee  #mesquite.charMatrices.ManageCharacters.ManageCharacters;
		tell It;
			showCharacters #2729302694350393928 #mesquite.lists.CharacterList.CharacterList;
			tell It;
				setData 0;
				getWindow;
				tell It;
					useTargetValue off;
					setTargetValue ;
					newAssistant  #mesquite.lists.DefaultCharOrder.DefaultCharOrder;
					newAssistant  #mesquite.lists.CharListInclusion.CharListInclusion;
					newAssistant  #mesquite.lists.CharListPartition.CharListPartition;
					newAssistant  #mesquite.parsimony.CharListParsModels.CharListParsModels;
					setExplanationSize 30;
					setAnnotationSize 20;
					setFontIncAnnot 0;
					setFontIncExp 0;
					setSize 1340 772;
					setLocation 0 23;
					setFont SanSerif;
					setFontSize 10;
					getToolPalette;
					tell It;
					endTell;
				endTell;
				showWindow;
				getEmployee #mesquite.lists.CharListAnnotPanel.CharListAnnotPanel;
				tell It;
					togglePanel off;
				endTell;
			endTell;
		endTell;
		endTell;
end;
